# Supplementary material for: Mitochondrial lipidomes are tissue specific – low cholesterol contents relate to UCP1 activity
Source: Life Sci Alliance. 2024 Jun 6;7(8):e202402828. doi: 10.26508/lsa.202402828 (PMC11157264; doi:10.26508/lsa.202402828)
Supplement: Supplementary file 1 [file LSA-2024-02828_SdataF1.zip]

Archive with 1 entries (1 files):
- LSA-2024-02828_SdataF1.ods
