# Supplementary material for: Mitochondrial lipidomes are tissue specific – low cholesterol contents relate to UCP1 activity
Source: Life Sci Alliance. 2024 Jun 6;7(8):e202402828. doi: 10.26508/lsa.202402828 (PMC11157264; doi:10.26508/lsa.202402828)
Supplement: Supplementary file 1 [file LSA-2024-02828_SdataF1.zip › LSA-2024-02828_SdataF1.ods]

## Sheet: Figure1
The proteomics data have been deposited in the ProteomeXchange Consortiumvia the PRIDE partner repository with the dataset identifier PXD028128 (https://www.ebi.ac.uk/pride/archive/login - username: reviewer_pxd028128@ebi.ac.uk, password: bxO95E4L).
