# Supplementary material for: Mitochondrial lipidomes are tissue specific – low cholesterol contents relate to UCP1 activity
Source: Life Sci Alliance. 2024 Jun 6;7(8):e202402828. doi: 10.26508/lsa.202402828 (PMC11157264; doi:10.26508/lsa.202402828)
Supplement: Supplementary file 2 [file LSA-2024-02828_SdataF2.zip › LSA-2024-02828_SdataF2.ods]

## Sheet: Figure2
2a	Volcano
	Log2 FC	-log(10)p
PI	-3.08767364978017	4.56685603447018
FC	-3.45547239697492	4.22298076743384
PS	-3.55585869734607	4.22298076743384
SM	-2.82016319128368	3.8275179754331
Cer	-3.73475996267421	2.83398528937601
HexCer	-2.38082719019908	2.30173076927893
PC	-1.07584507290109	2.02324519610466
CE	-4.21940812969572	1.45663538185116
PE P	0.991540072074678	1.45663538185116
PE	-0.76865246878526	0.812455712401802
DG	-2.06018823077922	0.803755145076157
TG	2.37265887223592	0.562358683154725
CL	0.47233650713483	0.378839765717226
PC O	0.948274837755752	0.297978986028753
PG	0.0342838052333789	0.0719900357752401
2a	Bar chart I
	BAT	BAT	Liver	Liver
	Mean	SD	Mean	SD
GPL	318.326491054854	126.168867650533	709.029370631306	153.905025269701
SL	2.7288033282649	1.15127752292527	22.1189102941794	7.13181354240165
GL	24.9021442536172	6.80561493532327	21.7613734721271	21.6051475828905
Sterol	7.75877343196758	4.75827998938433	82.6516303500568	26.9086926631229
2a	Bar chart II
	BAT	BAT	Liver	Liver
	Mean	SD	Mean	SD
CE	0.00187614580722251	0.00320535992465102	4.98465219184297	2.44425908142343
Cer	0.62821728018485	0.114979645926388	8.72996246071454	2.99584631289458
CL	38.844321843454	26.0247347364265	24.3328335964062	9.14800182879168
DG	1.45215208709935	0.81319808651367	8.40326322761279	7.07517541093891
FC	7.75689728616036	4.7568594565996	77.6669781582138	24.4994370764609
HexCer	0.279435476201112	0.0992946936536823	1.49047755307056	0.627792892637468
PC	138.613717506498	34.8234462533869	292.038117059145	72.476150800831
PC O	9.47696200628588	7.05732952970703	6.29551277027338	4.40482677604063
PE	93.6491270760669	59.095911948953	133.942513956979	29.1706861115426
PE P	5.60826371755248	2.73573372817291	2.63440939536806	0.721174076674426
PG	2.27895848962899	0.444221924165733	2.20169965999516	0.362666066714335
PI	27.9529757789372	10.3775019353158	226.810842274492	53.8852730124499
PS	1.90216463643049	0.931546923254301	20.7734419186479	7.11367791199057
SM	1.82115057187894	1.02009796420038	11.8984702803943	3.83813144039645
TG	23.4499921665178	7.24606668213753	13.3581102445143	15.1375064277336
2b	Volcano
	Log2 FC	-log(10)p
FC	-2.68069978823031	3.12768463709412
SM	-3.77981701401325	3.12768463709412
PE	2.53999148480153	2.96830567822429
PS	-2.13351800598013	2.96830567822429
PG	2.15356968649588	2.34133888329258
PC	1.65721628794411	2.33762818436
HexCer	1.86197094536168	2.33762818436
CE	-2.50140049627867	1.63490589573846
PC O	0.975204296686742	1.32318445132304
PI	0.966901225158955	1.32318445132304
Cer	-0.547294078064904	1.32318445132304
PE P	0.0580410981561137	0.169527930869122
2b	Bar chart I
	BAT	BAT	eWAT	eWAT
	Mean	SD	Mean	SD
GPL	226.288414105252	13.02399651069	84.1617891462825	11.1843936700717
SL	1.25103046763075	0.160233540223069	12.4468793654837	2.72444464389515
Sterol	9.03571590571995	1.21793362775841	57.9889246791988	8.62708991064821
2b	Bar chart II
	BAT	BAT	eWAT	eWAT
	Mean	SD	Mean	SD
CE	0.0704677580947961	0.0121365054550844	0.428212106721153	0.219832520766271
Cer	0.354355469477598	0.0259430113378802	0.52197144686912	0.0916293493523848
FC	8.96524814762515	1.20670266520642	57.5607125724777	8.64153925276167
HexCer	0.0356511161183038	0.00600285666432718	0.00972810978080278	0.000524748391872516
PC	87.8688231976932	6.09054024512737	28.0680139577325	4.74069524233284
PC O	0.338458055591667	0.0188247640755054	0.175721366317156	0.0430251497636367
PE	107.150961940401	19.546987080323	18.3867113612576	3.01496657494147
PE P	8.28379418726494	0.771714902426611	7.97428996470793	1.0066368199378
PG	2.03944233999499	0.321315230160137	0.463532927130209	0.107419038124364
PI	15.8479210208337	1.01982051977889	8.28256486543535	2.1079556889305
PS	4.7590133634727	0.757092271723973	20.8109547037018	2.62967339348885
SM	0.861023882034847	0.132097553361044	11.9151798088337	2.63737413528063
2c	Volcano
	Log2 FC	-log(10)p
PC O	-0.918882838919917	2.28929803490785
PC	0.779698297202423	2.28929803490785
PE	1.77838863947687	2.28929803490785
CE	-1.61786003242081	2.28929803490785
HexCer	-1.43472589169001	2.15088917441549
PS	-1.38562140682212	1.99848583644878
SM	-1.75317521299404	1.83869330504349
Cer	-1.26032080380167	1.81957310689595
PG	1.01130116936216	1.75973057617678
PI	0.274129565225575	1.51280500083272
FC	-0.664867198506467	1.42255607404958
PE P	-0.314840179118296	1.04003686807248
2c	Bar chart I
	BAT	BAT	Muscle	Muscle
	Mean	SD	Mean	SD
GPL	226.288414105252	13.02399651069	119.866300438657	12.86437105788
SL	1.25103046763075	0.160233540223069	3.92796907619818	1.07675353588781
Sterol	9.03571590571995	1.21793362775841	14.5312148337046	2.87913703321158
2c	Bar chart II
	BAT	BAT	Muscle	Muscle
	Mean	SD	Mean	SD
CE	0.0704677580947961	0.0121365054550844	0.216436335902246	0.0382463362042951
Cer	0.354355469477598	0.0259430113378802	0.858488366442708	0.164565121069924
FC	8.96524814762515	1.20670266520642	14.3147784978024	2.85336522491588
HexCer	0.0356511161183038	0.00600285666432718	0.0967692503089307	0.0192665937380731
PC	87.8688231976932	6.09054024512737	51.2285365777749	4.37980533844193
PC O	0.338458055591667	0.0188247640755054	0.641014770062882	0.0571920925462892
PE	107.150961940401	19.546987080323	31.0291317360008	3.69517712835983
PE P	8.28379418726494	0.771714902426611	10.3346482045659	1.34006468543105
PG	2.03944233999499	0.321315230160137	1.00355559855574	0.047906836110991
PI	15.8479210208337	1.01982051977889	13.1079510432385	0.895860361431404
PS	4.7590133634727	0.757092271723973	12.5214625084587	2.61451920103346
SM	0.861023882034847	0.132097553361044	2.97271145944654	0.963134543043995
2d	Volcano
	Log2 FC	-log(10)p
PC 34:2	-1.11054623977723	2.40519263209253
PC 36:4	-2.13427922262805	2.32849233585166
PC 38:3	-1.93065477582527	2.26910341558084
PC 38:4	-2.85129565244677	2.35514754978265
PC 38:6	-4.56648023828668	2.72429815182274
PC 40:6	-3.77973517486727	2.64496919330991
PC O-34:3	-2.21462299520937	2.15273318671687
PE 38:6	-3.13023714616484	2.35514754978265
PE P-16:0/18:2	3.5164526657084	4.44775772981324
PE P-16:0/18:3	3.00444588150035	2.6239628428699
PE P-16:0/22:4	-2.29954073060185	2.74826017136672
PE P-18:0/18:2	2.23409054086297	3.69321372794034
PE P-18:0/22:4	-2.25852305715676	2.82106107305933
PE P-18:1/18:2	3.09591628019392	4.04216176522471
PG 32:0	-3.62885350407863	3.49344759364034
PG 32:1	-3.64147700547052	2.18473126082009
PG 34:0	-3.51257170768412	2.23409988944297
PG 36:2	-1.28889994856374	2.24213724965265
PI 36:1	-2.16587368012386	2.34750514740569
PI 36:4	-3.09389581402279	4.68536815732245
PI 38:3	-2.81332998351744	2.1437925382812
PI 38:4	-3.38977230642169	3.97463285387639
PI 38:5	-1.93316896955529	3.34566245070845
PI 40:5	-2.88806747474772	3.45181247393244
PI 40:6	-4.6326702791556	3.69321372794034
PS 34:2	-3.41695623327603	4.91283214203507
PS 36:2	-1.91833776250707	2.25980286067906
PS 36:3	-3.82667472456535	4.04216176522471
PS 38:4	-4.84837417886343	3.78382744466197
PS 40:5	-1.74733838311842	3.34566245070845
PS 40:6	-4.56432848148813	2.45969543803252
FC	-3.45547239697492	3.78382744466197
PE 34:3	1.52757328552784	1.92817188233558
PE P-16:0/16:0	2.103063531679	1.92817188233558
PC 38:5	-3.10250859459037	1.82181686425954
PS 40:7	-1.8758774580965	1.80340291099735
PE 36:3	1.16975199820265	1.72826138814305
PI 34:2	-2.21814339775485	1.72826138814305
PE P-16:0/18:1	2.55217157575633	1.72229025376777
PI 40:4	-2.15882962225494	1.67036475727373
PE P-16:0/20:5	1.82661203098604	1.64618598098934
PE P-18:0/18:1	2.01873779078444	1.62110345546352
PS 38:3	-1.41706595258548	1.58910529986041
PC 32:0	-1.68494652827309	1.56190977436063
PE P-18:0/22:5	-1.4586586334114	1.52322516836764
PE P-18:0/16:1	3.09572498765994	1.51711777224893
PC 30:0	-2.02948341503613	1.46078049141717
PC 34:1	-0.783083539064872	1.45520740246413
PE P-18:1/18:1	2.66571845155065	1.45520740246413
PG 34:2	0.795676160215541	1.35064699617138
PC 40:7	-2.49277125583419	1.30353275582021
PE 40:6	-1.86012674666731	1.13906465937706
PE 38:2	-1.72442442336007	1.10645814196133
PI 36:3	-1.04254789382247	1.10645814196133
PG 34:3	-3.04259129894829	1.09742920922654
PI 38:6	-1.68310645857748	1.02920768886121
PE P-16:0/20:4	1.13448655167644	1.01875268081711
PS 38:6	-1.81253416313589	0.996906993853569
PC 36:5	-1.23058346173431	0.968787143241013
PE P-18:1/20:3	-1.81123916645446	0.938844771722073
PE P-18:0/16:0	2.17606842751086	0.932025866508015
PS 36:4	-2.20060323683101	0.932025866508015
PC 36:1	0.705024764116632	0.885417009398707
PE P-16:0/16:1	3.35944019175357	0.871628003456316
PC 34:6	-0.801169611948085	0.8658348892575
PC 40:5	-1.51303584440309	0.82914247324802
PE P-18:1/18:3	-4.88572981373067	0.82914247324802
PI 40:3	1.76931370373028	0.82914247324802
PI 32:0	-2.71930691650426	0.76547067967647
PS 40:4	-1.3408711272463	0.755151016922106
PE P-16:0/22:5	-0.710631384278656	0.755069378173424
PE P-18:1/20:4	1.02633319190053	0.735873634533851
PE 32:1	-1.29257599435776	0.726183214497433
PI 38:2	-3.4495910467044	0.71002331898614
PE P-18:0/20:5	0.619052854070914	0.686543993154461
PG 36:4	-1.23684491223664	0.686543993154461
PS 36:1	-2.30268407274006	0.686543993154461
PC 36:3	0.471475246145781	0.68120846699613
PC 38:2	-0.668411033353713	0.643288790817613
PE P-18:1/16:0	2.05515524815173	0.643288790817613
PI 34:3	-1.79175958637768	0.643288790817613
PE P-18:1/16:1	2.04639871241335	0.577241826031101
PE 34:2	-0.307299035301026	0.573509007300448
PC O-32:6	-1.15879842924648	0.569461011261181
PG 36:1	-2.1446181858265	0.551315219681425
PC O-36:5	-1.04255441831955	0.535968807330511
PE P-16:0/22:6	0.791828836454415	0.535968807330511
PE P-18:0/20:3	-0.617006985702748	0.523485061960241
PC 36:6	-0.921374533492924	0.511554183285447
PE 34:1	-0.56339166826922	0.511554183285447
PE P-18:0/22:6	-0.771813694754937	0.511554183285447
PE 38:4	-0.64158322667739	0.484362465627014
PC O-30:4	-0.705469931659513	0.480545454468519
PE 40:7	-1.12054384301932	0.472326779224217
PI 36:2	-0.689499759075082	0.440718098849659
PS 38:5	-0.95412645398856	0.426263103519436
PE P-18:1/22:4	1.54675021417748	0.394691532326601
PE P-18:1/18:0	-2.03762849866966	0.392146289673966
PE P-18:0/22:3	-2.72520526261293	0.389058231657687
PE 36:4	-0.412499921242217	0.378565605297313
PC O-34:6	-0.383005222479509	0.35103787027641
PG 30:0	-0.687756254660969	0.331379137908047
PS 38:1	-0.665299233989147	0.331379137908047
PS 38:2	-0.808135743388417	0.331379137908047
PE P-18:1/22:3	-2.24952916481526	0.309053078643422
PC O-36:4	0.67684714660847	0.308350087352271
PE P-16:0/18:0	-2.08271705916865	0.308350087352271
PG 38:4	1.08958496671201	0.308350087352271
PS 42:6	0.778419260993982	0.308350087352271
PC 30:2	-0.418553968001549	0.285458551485868
PE P-18:1/22:6	0.640622163953807	0.254295483427903
PC O-34:5	-0.431514503325133	0.253278210443003
PC O-32:3	-0.606804043749103	0.252619599427011
PE P-16:0/20:3	0.255989194742617	0.222004966919885
PE 36:2	-0.205411533268998	0.195286766762995
PE 38:5	0.351507155179936	0.191277473510948
PE P-16:0/22:3	-0.221825425472054	0.17671447593626
PE P-18:1/22:5	-1.06131436511399	0.158764241483095
PC 34:4	0.22048472911931	0.140797145703906
PC O-30:3	-0.413195242136336	0.140797145703906
PC 32:1	0.175085036016257	0.135590076164091
PC 36:2	-0.161777643556461	0.135590076164091
PE P-18:0/18:0	-1.01199281856	0.135100860878825
PC 32:2	-0.252164552057473	0.116129809858189
PI 34:1	-0.336106651680362	0.105306669706431
PC O-32:5	-0.164529954225479	0.0962712799949429
PC O-32:4	0.201426657900486	0.0704040108525914
PC 40:4	0.171799952928365	0.0487979655719893
PE 36:5	0.0761988114829116	0.0372112586071626
PC 34:5	-0.0671137529802608	0.0347206689423211
PE P-18:0/18:3	-0.308641397691013	0.0347206689423211
PG 36:3	-0.0838411543473652	0.0292427234227418
PC 34:3	-0.0249244910567923	0.0184347515400418
PE P-18:0/20:4	-0.0404524300378166	0.0156779135991556
PE P-18:1/20:5	0.180041375057295	0.0149044865252803
PG 34:1	0.00910055408982258	0.00836730050774
PE 38:7	0.0238285372552884	0.00608631703455465
CL 66:4	-2.95776397147157	4.04216176522471
CL 68:2	1.40663896991133	2.1437925382812
CL 68:3	1.88075653095069	2.22665933518556
CL 68:4	2.03118531986373	3.15738706239287
CL 68:5	1.27695767123293	2.75400415740373
CL 70:4	1.73053649080607	2.42460974831466
CL 70:5	2.12763912374523	2.80088286590554
CL 70:6	1.92600873855135	2.34750514740569
CL 54:4	0.139855225622791	0.0445420931779995
CL 54:5	-2.0994385760489	0.82914247324802
CL 56:8	1.17001194641825	0.8658348892575
CL 66:3	-1.28316263899422	0.463361209590381
CL 68:6	-1.25680984161861	0.535968807330511
CL 70:7	0.910883040219579	0.899520057832699
CL 70:8	-0.464906515065391	0.190845278960419
CL 72:10	0.000990608727080788	0.0004654080826778
CL 72:4	-1.37691412430167	0.455171825382006
CL 72:5	1.23771159384035	1.07389955043179
CL 72:6	0.738411548584912	0.51390321805191
CL 72:7	0.389726993909489	0.220160584292133
CL 72:8	-0.188086332710924	0.0738640682696464
CL 72:9	1.72486644267378	1.46216806175787
CL 74:10	0.305769425946514	0.140797145703906
CL 74:11	-0.3018015095203	0.131533485074963
CL 74:12	-1.55109498859856	0.535485715700935
CL 74:7	-0.752929998728187	0.464582477563912
CL 74:8	-0.606714594280994	0.360569489302124
CL 74:9	0.384496906141215	0.195286766762995
CL 76:4	-0.194986893312323	0.168670376187773
CL 76:5	-0.240494992871726	0.14407232236652
CL 78:5	-0.0612651755970419	0.0320728969423231
CL 78:6	-0.0611011471406566	0.0149044865252803
CL 78:7	0.145730496124708	0.0394307700026242
CL 78:8	0.895375365153848	0.432013186044634
CL 79:4	0.394254530367879	0.14902036541049
CL 80:7	-0.00986843674232008	0.0004654080826778
CL 80:8	-0.252119446824605	0.0569928064819773
CL 80:9	1.01345524741186	0.567793449183183
2d	Bar chart I
	BAT	BAT	Liver	Liver
	Mean	SD	Mean	SD
0	1.75881281649543	0.584889175732331	4.66981746554881	1.9248158060376
1	28.0293027238594	9.09997018797314	36.2883710526522	8.89850299868866
2	92.4988240704564	29.0019100624206	139.070845442901	31.2706607557868
3	31.4670975792939	7.73920439218301	30.1575134526299	6.38847940912769
4	87.7878096233253	46.9136466360737	338.822640796084	82.9136805305594
5	25.4046981604532	12.2318850657415	28.1269881688707	5.25395203919492
6	23.9142342657798	16.5862320756784	107.083503323357	28.7173006617857
>6	27.46571181519	22.4385329861648	24.8096909292624	13.0767467666522
2d	Bar chart II
	BAT	BAT	Liver	Liver
	Mean	SD	Mean	SD
PC 30:0	0.109247323952638	0.0960887271053471	0	0
PC 30:2	0.673870785667127	0.732200499055858	0	0
PC 32:0	1.37706025370436	0.411182257068671	4.61511096341495	1.90803888379377
PC 32:1	2.32206510751105	1.39733370904652	1.7963714952105	0.421863179858359
PC 32:2	0.891299034425932	0.665244311509255	0.091612762129248	0.183225524258496
PC 34:1	16.8891494807713	5.51765355256837	28.4141396206021	6.63093388899778
PC 34:2	36.2600753581785	11.123163582434	76.2799016689341	14.884725799481
PC 34:3	2.33725891004527	0.533965493030612	2.40332252025122	0.637612661991797
PC 34:4	1.39535983339912	0.772849605586818	0.804071631344227	0.635389311507122
PC 34:5	0.874437380306559	0.485219675213106	0.548238327695982	0.403914118978823
PC 34:6	0.436046591306451	0.288881782553257	0.675511069577972	0.512535662729353
PC 36:1	5.45601751798424	1.3174957201729	3.41503320806981	1.13346813768028
PC 36:2	34.6998356306164	13.3952381932459	38.0713355650452	13.1733760629182
PC 36:3	13.0974655195496	4.40797928344974	9.23129898413166	2.34724010179271
PC 36:4	10.4544927329099	6.47477172437556	39.4733991292275	10.7330069289399
PC 36:5	0.597466445119613	0.358132138129084	1.29718023881083	0.579325822088463
PC 36:6	0.14259634009977	0.118736484443163	0.16484913859157	0.192955676590878
PC 38:2	0.380944935156794	0.0518627872116776	0.644028220787159	0.253983248253035
PC 38:3	1.0045816165907	0.397035046577527	3.7560226826816	1.25126512524854
PC 38:4	5.45932262312967	3.93853306784391	32.9740645745569	12.9086879220734
PC 38:5	1.00500197610126	0.867424316357809	5.37832714488395	2.20611083207818
PC 38:6	1.91512329477907	1.69804011381617	28.5549222437758	9.63656096780054
PC 40:4	0.00657531420350184	0.0173966461745766	0.170200978412423	0.211139993230193
PC 40:5	0.0784277363764743	0.0848904389129391	0.971108352341512	0.509319599094161
PC 40:6	0.627184612002384	0.655744300921173	10.5078656117757	4.20060565227928
PC 40:7	0.122811152609738	0.118593360000098	1.80020092689288	1.46789727520052
2e	Volcano
	Log2 FC	-log(10)p
PC 34:3	2.52718436646208	2.40579932145712
PC 36:3	1.84453842029071	2.40579932145712
PC 38:6	2.43462253226998	2.40579932145712
PC 34:2	1.69228708854666	2.23697578195541
PC 32:1	2.38063870045725	2.19873915029816
PC 36:5	2.30511830098988	2.08752871467122
PC O-36:5	1.26312802318204	2.08752871467122
PE 34:3	2.13100821877123	2.40579932145712
PE 36:3	1.70601336835659	2.40579932145712
PE 36:4	3.20832928943791	2.40579932145712
PE 38:4	3.16882378274915	2.40579932145712
PE 38:5	3.21103457353016	2.40579932145712
PE 40:7	2.1351365200981	2.40579932145712
PE 36:5	2.61866797530628	2.33864834628551
PE 38:6	2.5086409409091	2.33864834628551
PE 40:6	2.50860329194173	2.21827405975968
PE 32:1	2.25422534512086	2.18659132239072
PE 34:1	1.53641072841264	2.00254641937174
PE 34:2	1.51291129605719	2.00254641937174
PE 36:2	1.09742324145962	2.00254641937174
PE P-18:0/18:2	1.67914757153473	2.40579932145712
PE P-18:0/20:4	1.10315997928635	2.18659132239072
PE P-16:0/18:1	-1.31889888382472	2.08790583217437
PG 34:1	3.17123413623868	2.40579932145712
PG 34:2	2.06113429535473	2.09265227444352
PI 36:2	2.85609312875733	3.65031022306283
PI 38:3	2.17086690710187	2.30288941737402
PI 34:2	1.41156178538933	2.15202058062371
PI 36:3	1.02416822443571	2.05979711803956
PI 40:4	2.38314371337949	2.03670886712523
PI 34:1	1.63685639982095	2.00254641937174
PS 38:5	-2.49682933299567	2.23697578195541
PS 36:2	-1.98965393049262	2.21827405975968
PS 38:4	-2.91025018560338	2.18659132239072
PS 40:6	-2.42815880791508	2.08752871467122
PS 40:7	-1.41733823000311	2.01414612055839
PS 40:5	-1.81647403187957	2.00254641937174
FC	-2.68069978823031	2.40579932145712
PC 34:1	2.669260641484	1.99831380252243
PC 36:4	2.39753154819521	1.92609502532599
PC 36:2	1.19159341862766	1.86116365601037
PC 40:6	1.41073686737661	1.76795055153344
PC 38:4	1.36228732632266	1.69766459031385
PC 38:5	1.17477497593919	1.29631075463489
PC 30:0	0.815724528009616	1.25655774283745
PC 38:3	0.679338955145905	1.25655774283745
PC 38:2	1.68847321754276	1.23714695244211
PC 32:2	1.57414892397632	1.17372077313722
PC 36:1	1.67489593322967	1.15632903602053
PC O-36:4	0.594086562867799	0.594228153554692
PC 40:4	0.746999913253298	0.581597154368056
PC 40:5	0.360181404121087	0.229398779375436
PC 32:0	0.162656901301817	0.169015532523732
PE 38:2	1.18709096327615	1.25655774283745
PE P-16:0/22:5	-0.636931397901255	1.89749200983
PE P-16:0/18:2	0.54369068777339	1.63034787848913
PE P-16:0/22:6	-0.885150016415472	1.40215442130592
PE P-16:0/20:5	1.24996640597634	1.29631075463489
PE P-16:0/16:1	-0.907420562615374	1.27113008842533
PE P-18:0/18:1	0.762752441508494	1.1765078013746
PE P-18:1/18:2	0.47486738493055	1.1765078013746
PE P-18:1/22:6	-0.891619550501842	0.980104367698241
PE P-18:1/20:4	0.34239807034034	0.693691589012731
PE P-18:1/16:0	0.439177954036118	0.662464110160962
PE P-16:0/20:4	0.268036300192559	0.629000331206582
PE P-18:0/20:5	0.626927919857593	0.615435515540026
PE P-16:0/22:4	-0.216038848436393	0.509580040024984
PE P-18:1/18:1	0.17848529943624	0.493880999759592
PE P-18:0/22:4	-0.265905171061391	0.37536438724976
PE P-16:0/16:0	-0.242333708583232	0.229398779375436
PE P-16:0/20:3	0.123606319365829	0.103116922186144
PE P-18:0/22:5	0.0585474591130089	0.084930808037995
PE P-18:0/22:6	0.054170302518493	0.0638748284243212
PG 32:0	1.17822140797381	1.19157706071151
PG 32:1	0.861010922868223	0.708836204629007
PG 36:1	-2.08892700534034	0.328855519828251
PG 36:2	1.0689156311378	1.52305512196796
PG 36:3	-0.31188038361507	0.229398779375436
PG 36:4	0.144244638667467	0.169015532523732
PI 36:1	1.64099367950548	1.54593045714006
PI 38:4	1.15540946365957	1.1765078013746
PI 40:5	1.14017884120158	1.12123485041135
PI 40:6	0.765277602394044	0.721102729668831
PI 38:5	-0.511937462177508	0.637803920277861
PI 38:6	-0.367038237638528	0.320216285763755
PI 36:4	-0.184690723014899	0.305837363070238
PS 34:1	1.56392809247782	0.325262333593743
PS 34:2	-1.2164143786404	0.434045317327208
PS 36:1	-0.414048002224914	1.02640167278393
PS 38:3	-1.65692138275737	1.91312248486887
PS 36:3	-1.56437141888558	1.14977291883696
PS 36:4	1.98678071733296	0.629000331206582
PS 38:6	-0.567410400969915	0.519796419676457
PS 40:4	0.0633573578895139	0.0187357909790321
2e	Bar chart I
	BAT	BAT	eWAT	eWAT
	Mean	SD	Mean	SD
0	1.37346334745728	0.393592496422979	1.14668015962098	0.213963338145402
1	20.7646736937036	2.62403725020828	5.56043714224497	1.24166286672748
2	56.505712685429	6.39230624319879	23.535128028601	3.10078866705053
3	20.9112755614218	1.03846959322049	6.97798072089559	0.824598145928449
4	72.6663405397984	11.6055115883311	21.607737748332	3.84906249309023
5	23.2976489349077	4.79474895897819	7.0113471253222	1.16410048134782
6	23.1858572819769	3.8232987870137	14.7959586537711	2.89638114279127
>6	7.58344206055724	1.39514398965633	3.52651956749477	0.522191051828074
2e	Bar chart II
	BAT	BAT	eWAT	eWAT
	Mean	SD	Mean	SD
PC 30:0	0.175017530969715	0.0392344513245921	0.0985184531412379	0.0164869962748686
PC 32:0	1.03007247097173	0.32239311100593	0.913612737958324	0.237089361362438
PC 32:1	2.17973244223036	0.576969902072705	0.414765338333704	0.0895496008039361
PC 32:2	0.233034275655607	0.0654712150016714	0.0822015607491036	0.0344457599761744
PC 34:1	10.4898920486161	1.49110983043037	1.69515158079323	0.523289431432563
PC 34:2	20.7784776328903	2.23285135122759	6.46689402936163	1.09446374793996
PC 34:3	1.90964627213318	0.296474774788123	0.332946947768603	0.0668130955592317
PC 36:1	4.26965163174199	0.407393937429832	1.42633593391565	0.57839674632568
PC 36:2	19.5424810475815	4.02591427492786	8.51369402893506	1.37489002252497
PC 36:3	9.43414113788296	0.894353445955078	2.63694160366727	0.380522279389024
PC 36:4	7.27306192925039	0.28359871964337	1.40305530212563	0.306361737698303
PC 36:5	0.486253834863214	0.0596535561697957	0.10014781150993	0.0272299110354501
PC 38:2	0.950053075410834	0.430831467191364	0.28285905781268	0.087960767485024
PC 38:3	1.14135569808129	0.167473179728183	0.716234482654968	0.139280862160086
PC 38:4	3.97674887063259	0.353213555026272	1.56882409871055	0.354464881002294
PC 38:5	1.15916970033637	0.108078491391013	0.526364812393152	0.158423662436727
PC 38:6	1.80502607373168	0.241855033253673	0.33620017793195	0.0661548319762348
PC 40:4	0.14325216324255	0.0385658661171638	0.0898682992068261	0.0375768818878866
PC 40:5	0.255364408773809	0.0309289139626059	0.221065234172979	0.114671058409283
PC 40:6	0.636390952697068	0.0503480603863992	0.242332466589995	0.0498709421807884
2f	Volcano
	Log2 FC	-log(10)p
PC 36:3	2.60948289220122	2.75671719301252
PC 36:1	3.15213083155656	2.69511994231326
PC 38:5	-1.78900586312511	2.61382816876548
PC 38:6	-2.61512319387696	2.5785041547906
PC 38:3	1.92566737407226	2.50552820361197
PC 36:2	3.19147264548741	2.50036848122724
PC 34:2	1.95043189150777	2.40661711400576
PC 34:3	2.31483232485396	2.39749812923354
PC 34:1	1.5042124338787	2.34595771898622
PE 36:2	2.93109980297249	2.5785041547906
PE 36:4	3.5136012334508	2.5785041547906
PE 32:1	3.78960503284538	2.55186499682358
PE 38:5	3.26273246505669	2.55186499682358
PE 34:1	2.66092720187973	2.37627127919944
PE 38:4	2.74244265750155	2.37627127919944
PE 38:2	2.42788898257455	2.20239711777958
PE 36:5	4.10353548750464	2.10584530217093
PE P-16:0/22:5	-2.58877731010009	2.75671719301252
PE P-16:0/18:2	2.87065243646764	2.42212645831433
PE P-16:0/22:4	-2.20194152185885	2.40661711400576
PE P-18:0/22:6	-2.59660947207487	2.40661711400576
PE P-18:0/18:2	1.97587241504205	2.39749812923354
PE P-18:0/22:4	-1.81995237863999	2.39749812923354
PE P-18:1/18:2	1.33371229116316	2.39749812923354
PE P-16:0/22:6	-1.99529418986067	2.34595771898622
PE P-18:1/16:0	-1.53847907772715	2.29476766342395
PE P-18:0/22:5	-2.75327566637373	2.20239711777958
PE P-18:1/22:6	-2.34905951108523	2.05979724683447
PG 32:1	-4.23868103661774	2.50036848122724
PG 34:2	1.83081494561085	2.26533100382322
PI 36:1	1.98239617547181	2.75671719301252
PI 36:2	1.77097068252994	2.5785041547906
PI 34:2	1.51957104563209	2.39749812923354
PI 40:6	-3.09424751923597	2.39749812923354
PS 36:1	-1.55721711786711	2.72682953147946
PS 34:2	-3.04876110940034	2.42212645831433
PS 36:3	-3.56829130945191	2.40661711400576
PS 40:5	-2.32384345507331	2.14499968204754
FC	-0.664867198506467	1.27444947238925
PC 40:6	-1.17747049903679	1.85675480602969
PC O-36:5	-0.9164832632792	1.81655397149996
PC O-36:4	-0.923615131491936	1.70556785097304
PC 38:2	2.68698958971988	1.6469240285353
PC 40:5	-0.665519602571858	1.61152332179177
PC 36:4	-0.745180848389144	1.39503970235335
PC 32:2	1.17816221015124	1.33807820595679
PC 32:1	0.954448692441021	1.25446038448052
PC 32:0	-0.590111682783297	0.736161271978955
PC 38:4	-0.135164718589892	0.58514801836806
PC 40:4	-0.141806503924201	0.195610628874355
PC 30:0	-0.031052172124141	0.0316634520668907
PC 36:5	-0.013437160502926	0.0292677450257406
PE 34:2	4.09205344394887	1.98406536033736
PE 34:3	5.15988982036424	1.91900811397331
PE 40:7	1.17081367911688	1.81655397149996
PE 36:3	4.30936474148154	1.6469240285353
PE 40:6	-0.558401096827016	1.33807820595679
PE 38:6	0.77959515718333	1.09916771872495
PE P-18:1/18:1	-1.0701760362471	1.97120535855411
PE P-16:0/20:5	1.35111724181362	1.91196709345242
PE P-16:0/16:1	1.50973945785284	1.8957251493571
PE P-16:0/20:4	1.55342157659151	1.85654057986379
PE P-18:0/18:1	-0.785670106618692	1.29612918389987
PE P-18:1/20:4	0.495314583919101	0.736161271978955
PE P-18:0/20:4	0.452241508509805	0.672119746089477
PE P-18:0/20:5	0.353084506586049	0.672119746089477
PE P-16:0/20:3	0.578074091142678	0.442357195794265
PE P-16:0/16:0	0.258861926042331	0.343685378225192
PE P-16:0/18:1	0.242391291054031	0.341481355710394
PG 34:1	0.983802552154203	1.70006534785543
PG 32:0	0.659165522059554	0.845523895485469
PG 36:4	-3.24408812011431	0.657605216276283
PG 36:1	0.347220093216363	0.491066862867372
PG 36:2	-0.0690316726166023	0.0982766342794205
PG 36:3	0.01724612844927	0.0221074558428098
PI 36:4	1.28409976859357	1.631143702796
PI 40:5	-1.84684849139696	1.52804412329108
PI 38:6	-1.04087049422457	1.33807820595679
PI 38:5	0.920132555565647	1.32592537288207
PI 36:3	1.82818441359346	1.30516151576142
PI 38:3	0.392107946101207	0.783049795142368
PI 38:4	0.165652746972949	0.669759270250581
PI 34:1	0.289484395951147	0.566487085943151
PI 40:4	0.146196219911961	0.191663219167864
PS 40:6	-1.84359417787392	1.85654057986379
PS 34:1	3.49956618800766	1.84928827164419
PS 36:2	0.916683763427956	1.61152332179177
PS 38:3	-1.0923021628258	1.41378802937575
PS 40:7	-0.876946164881165	1.29572242640207
PS 38:4	-0.759812388676092	0.864459991947674
PS 38:6	-0.858054010256677	0.697774232182206
PS 40:4	-1.67743805743656	0.534931059306765
PS 36:4	1.5590268216512	0.333401552386256
PS 38:5	-1.08577251190786	0.323318336917832
2f	Bar chart I
	BAT	BAT	Muscle	Muscle
	Mean	SD	Mean	SD
0	1.37346334745728	0.393592496422979	1.83533007876173	0.386108421999131
1	20.7646736937036	2.62403725020828	7.55427379748532	0.25487652908622
2	56.505712685429	6.39230624319879	10.2872482767086	1.07311694717785
3	20.9112755614218	1.03846959322049	3.64964824440556	0.354810527331779
4	72.6663405397984	11.6055115883311	37.2261724508906	4.42139210971635
5	23.2976489349077	4.79474895897819	11.7436397399103	1.00039732825717
6	23.1858572819769	3.8232987870137	42.7033990043063	7.78135536614877
>6	7.58344206055724	1.39514398965633	4.86658884618909	0.783791006796391
2f	Bar chart II
	BAT	BAT	Muscle	Muscle
	Mean	SD	Mean	SD
PC 30:0	0.175017530969715	0.0392344513245921	0.177225295222317	0.0283166533981791
PC 32:0	1.03007247097173	0.32239311100593	1.53536385339688	0.363175142688093
PC 32:1	2.17973244223036	0.576969902072705	1.1035550964133	0.146974283044981
PC 32:2	0.233034275655607	0.0654712150016714	0.103672959033863	0.0341121229702249
PC 34:1	10.4898920486161	1.49110983043037	3.68057457958507	0.284980699971349
PC 34:2	20.7784776328903	2.23285135122759	5.35827717744534	0.204068814799183
PC 34:3	1.90964627213318	0.296474774788123	0.381194499899644	0.0252881354067298
PC 36:1	4.26965163174199	0.407393937429832	0.482248000536378	0.0686583801302747
PC 36:2	19.5424810475815	4.02591427492786	2.15966934150131	0.585206417295117
PC 36:3	9.43414113788296	0.894353445955078	1.54440837119375	0.122579304386957
PC 36:4	7.27306192925039	0.28359871964337	12.2810693458593	1.84231287897476
PC 36:5	0.486253834863214	0.0596535561697957	0.489032224173635	0.03435331204745
PC 38:2	0.950053075410834	0.430831467191364	0.13893173273771	0.0335212494880408
PC 38:3	1.14135569808129	0.167473179728183	0.300009814375048	0.0404111690138333
PC 38:4	3.97674887063259	0.353213555026272	4.35987629176351	0.239657766496855
PC 38:5	1.15916970033637	0.108078491391013	4.00957133138779	0.442762414007858
PC 38:6	1.80502607373168	0.241855033253673	11.1132993065423	2.06873880425308
PC 40:4	0.14325216324255	0.0385658661171638	0.154430378148149	0.00770289688401355
PC 40:5	0.255364408773809	0.0309289139626059	0.405654631128195	0.0549602652484207
PC 40:6	0.636390952697068	0.0503480603863992	1.45047234743155	0.249238345599919
2g	Bar chart
	BAT	BAT	eWAT	eWAT	Muscle	Muscle	Liver	Liver
	Mean	SD	Mean	SD	Mean	SD	Mean	SD
GPL/FC	43.7096540548074	33.4812796574323	1.47542355172057	0.230743421279505	8.50303674756179	1.13793216179001	9.16975368028812	2.15046934928404
2h	Bar chart
	BAT	BAT	eWAT	eWAT	Muscle	Muscle	Liver	Liver
	Mean	SD	Mean	SD	Mean	SD	Mean	SD
PC/FC	9.85759749181391	15.0113990148125	0.487852994865686	0.0393872184716897	3.645061699476	0.539971022342205	3.91955508450141	1.14233395591038
2i	Bar chart
	BAT	BAT	eWAT	eWAT	Muscle	Muscle	Liver	Liver
	Mean	SD	Mean	SD	Mean	SD	Mean	SD
PE/FC	12.2869404008822	14.6544825145677	0.322422449738436	0.0608616951769609	2.19424421320027	0.239434736965005	1.85709390403442	0.775167958535422
