# Supplementary material for: Mitochondrial lipidomes are tissue specific – low cholesterol contents relate to UCP1 activity
Source: Life Sci Alliance. 2024 Jun 6;7(8):e202402828. doi: 10.26508/lsa.202402828 (PMC11157264; doi:10.26508/lsa.202402828)
Supplement: Supplementary file 5 [file LSA-2024-02828_SdataF3.zip › LSA-2024-02828_SdataF3.ods]

## Sheet: Figure3
3c
	Probability
	BAT		eWAT		eWAT		Muscle
	Mean	SD	Mean	SD	Mean	SD	Mean	SD
Liver	0.371818180788647	0.193743035312945	0.0618181821297515	0.0362817267698797	0.469090907411141	0.205643107815421	0.0972727262838318	0.0744433896181601
BAT	0.768571427890232	0.126019661674054	0.0457142857568604	0.013972763133024	0.131428574877126	0.0792524613982312	0.0542857130723339	0.0642539585888632
eWAT	0.0740000016987322	0.0622896482355664	0.592000007629394	0.253120516028544	0.197999999672174	0.182126333003543	0.135999999195337	0.1665232698935
3d
	Probability
	BAT		eWAT		eWAT		Muscle
	Mean	SD	Mean	SD	Mean	SD	Mean	SD
Liver	0.252727270126342	0.213733047148519	0.0772727274081922	0.0456269467263325	0.444545450535687	0.260743689800503	0.225454539229924	0.177277382026086
BAT	0.808571440832955	0.230175925883681	0.0285714279328073	0.0106904494375468	0.0657142847776411	0.085216809908297	0.0971428573663743	0.139608297415655
eWAT	0.00599999986588954	0.00894427171007908	0.633999991416931	0.266608328677662	0.1760000012815	0.101636608037071	0.183999998867512	0.210309293967661
3e
	Probability
	BAT		eWAT		eWAT		Muscle
	Mean	SD	Mean	SD	Mean	SD	Mean	SD
eWAT 4°C	0.13000000330309	0.151327466584183	0.639999995628992	0.320780284915445	0.213333328564962	0.181475427587366	0.0166666662941376	0.0208166595293727
23°C	0.0266666660706202	0.0461880205027873	0.823333342870076	0.148436276106224	0.0833333333333331	0.0493288290309678	0.0666666676600773	0.115470055558563
30°C	0.0533333321412404	0.0461880205027873	0.793333331743876	0.058594664706404	0.0866666684548058	0.0550757089765842	0.0666666676600773	0.115470055558563
iWAT 4°C	0.216666668653488	0.10263203835213	0.239999999602635	0.0984885794099065	0.526666671037673	0.13576941897725	0.0166666662941376	0.0208166595293727
23°C	0.0933333312471704	0.0832666381174906	0.406666666269302	0.0550757043545557	0.366666664679845	0.105039679375451	0.133333337803681	0.19731532292063
30°C	0.103333331644535	0.0208166598276343	0.62333333492279	0.251064398742795	0.263333334277073	0.221885856842988	0.00999999977648256	0.00999999977648255
BAT 4°C	0.983333349227905	0.0115469943717102	0	0	0.0166666662941376	0.0115470051256968	0	0
23°C	0.950000007947286	0.069282035055776	0.00999999977648257	0.0173205076885452	0.0366666677097479	0.0461880237289833	0.00333333325882753	0.00577350256284841
30°C	0.726666669050852	0.176162785489443	0.130000003923972	0.173205088714838	0.119999999801318	0.0692820350557756	0.0233333334326744	0.0251661152085828
3f
	Probability
	BAT		eWAT		eWAT		Muscle
	Mean	SD	Mean	SD	Mean	SD	Mean	SD
eWAT 4°C	0.079999999453624	0.0984885765730615	0.566666652758916	0.313421963756406	0.293333324293295	0.205264048876145	0.0599999999006587	0.0556776433874305
23°C	0.0233333334326744	0.0251661152085828	0.786666671435038	0.219393084143856	0.0600000011424223	0.0360555145317605	0.129999995231628	0.225166596724892
30°C	0.0400000003476937	0.0173205087639439	0.833333333333333	0.132035346274251	0.126666664456327	0.119303528847463	0	0
iWAT 4°C	0.0933333318680522	0.0763762600786859	0.203333330651124	0.0802080644607168	0.589999993642171	0.0999999940395372	0.113333332041899	0.0945163125145417
23°C	0.0166666662941376	0.0152752519750909	0.206666668256124	0.0251661124947367	0.523333340883255	0.261597660584895	0.253333340088526	0.245424806751837
30°C	0.046666666244467	0.0152752521783222	0.47000000377496	0.345976885773584	0.456666658322016	0.321455017022468	0.0266666660706202	0.0461880205027873
BAT 4°C	1	0	0	0	0	0	0	0
23°C	0.986666659514109	0.0230940231561783	0.00666666651765503	0.0115470051256968	0.00333333325882753	0.00577350256284841	0.00333333325882753	0.00577350256284841
30°C	0.919999996821085	0.0721110476612944	0.00999999977648256	0.00999999977648255	0.0466666656235853	0.0416333190587454	0.0233333328117927	0.0321455018181352
3g
	eWAT		iWAT		BAT
	Mean	SD	Mean	SD	Mean	SD
FC	66.7352308993506	9.53650055439188	43.5074109912538	6.37390268719884	6.10992705017515	0.4829133025241
3h
	eWAT		iWAT		BAT
	Mean	SD	Mean	SD	Mean	SD
PC 38:2	0.330185614739815	0.111657033903379	0.309702888414261	0.168042516292414	0.639320045619059	0.250687890844238
3i
	eWAT		iWAT		BAT
	Mean	SD	Mean	SD	Mean	SD
PE P-16:0/22:6	1.87359972577985	0.349036287864033	1.17494655250158	0.154233343059137	0.595774232081857	0.0835924658284585
3j
	eWAT		iWAT		BAT
	Mean	SD	Mean	SD	Mean	SD
GPL	97.301160489808	9.08612489494889	82.738511736225	8.76837936852924	155.680231427275	21.4445241804358
3k
	eWAT		iWAT		BAT
	Mean	SD	Mean	SD	Mean	SD
GPL/FC	1.47542355172057	0.230743421279504	1.91437648569589	0.172673239605628	25.6697757958369	4.80975598197111
3l
BAT	FC
5	8.97801595784146
5	7.56561152871256
5	9.10146655217354
23	6.30562343108577
23	6.46427621998259
23	5.5598814994571
30	8.29807342189077
30	5.66476009918239
30	6.98417924385201
3m
BAT	PC 38:2
5	1.46009648481912
5	1.59544429445359
5	1.10205074664345
23	0.841070142489566
23	0.718214550850405
23	0.358675443517206
30	0.380690543254451
30	0.533109866432444
30	0.306576233012632
3n
BAT	PE P-16:0/22:6
5	0.431139151654235
5	0.361576639298798
5	0.394430006710512
23	0.600636847810218
23	0.509856598573948
23	0.676829249861405
30	1.21814538722069
30	0.983790508031514
30	0.925460084149543
3o
BAT	GPL
5	251.669003429509
5	290.168982751024
5	251.693909944472
23	130.937729954777
23	167.200551503673
23	168.902412823374
30	115.695937707916
30	150.064360744614
30	142.466244897225
3p
BAT	GPL/FC
5	28.0316948211369
5	38.3536719602628
5	27.6542146808598
23	20.7652314455179
23	25.8653166748687
23	30.3787792671241
30	13.9425059077814
30	26.490858944984
30	20.3984233398125
3q
	BAT 5		BAT 23		BAT 30
	Mean	SD	Mean	SD	Mean	SD
PC	98.2308794536313	9.59488372745533	60.1043462058466	4.03244126448967	56.0591579974265	7.58634728582586
PC O	0.252498265906934	0.0301530352189453	0.231591400345129	0.014135313686398	0.362594072154118	0.0986038752626841
PE	135.343920533387	12.703609253484	74.1932060975876	18.6741294202074	57.0927212759592	10.547893243017
PE P	4.97913659951442	0.433338469396895	5.67208115647907	0.614281479486862	6.90130093657859	0.788778203480644
PG	2.51421182799511	0.34690827552644	1.39569158590687	0.233098260429859	0.735501174943089	0.0918977134112059
PI	19.4193650375622	2.03792199878751	10.8330735665307	0.448725142919583	11.8880291042424	4.13024572951955
PS	3.7706203236718	0.489660812242783	3.25024141457852	0.488009770636624	3.0362098886143	0.215592489037774
3s
	PC D9
BAT	77.1087531625282
iWAT	15.0257036456744
eWAT	10.0186364532397
BAT	67.4390107483001
iWAT	15.5868318555462
eWAT	15.0463215576025
BAT	59.8090374904998
iWAT	9.89476449734394
eWAT	11.8934305212045
3t
	PE D4
BAT	386.959777293349
iWAT	116.477503837282
eWAT	40.9765226652318
BAT	370.250588615115
iWAT	111.004019053916
eWAT	40.1389271297366
BAT	260.905287565951
iWAT	91.8847639406226
eWAT	49.728797259043
3u
	eWAT		iWAT		BAT
	Mean	SD	Mean	SD	Mean	SD
ACAT2	0.308518167844508	0.141741257840789	0.382619600516888	0.24724754913719	0.623661770032082	0.184793228021447
CYP51A1	0.658711031772157	0.766720897594137	0.485103446057686	0.308778802177894	1.11679049696865	0.337495710640585
DHCR7	0.326724845450379	0.219238988045856	0.403829140886414	0.342467890807313	0.410633181820106	0.348018879737228
FDFT1	0.254278631316504	0.17809668755537	0.333122682062879	0.356775692076346	0.314716418790041	0.36545793793541
GGPS1	0.246496699788098	0.196879121910891	0.336315758270332	0.370528329665092	0.263709242060013	0.392479167544732
HMGCR1	1.26235748103084	1.86211048566126	0.987611889113446	0.721220758675249	1.38090278217707	0.486958808498193
HMGCS	3.6994151833351	3.39948019665408	2.75397896517893	3.37915003073715	6.22718359540531	3.65652349355362
IDI1	0.243151563645721	0.185498166656145	0.332487983322306	0.363002508171984	0.264816605459703	0.35194874460672
LDLr	0.249603476924135	0.186003137853894	0.362378713226041	0.426749379091129	0.279806169160972	0.400237963995002
LSS	0.230527253739765	0.149946109509296	0.340160176677979	0.363318818124099	0.322958894636882	0.362741523442053
MVD	0.287201938237099	0.248702343860723	0.320168228019626	0.370004801743417	0.242561801056558	0.405290051894799
MVK	1.00263734154173	0.809540761575826	1.01136920470442	0.953740534643559	2.37628290360359	1.34027082873107
PMVK	0.279562415635168	0.194029725762038	0.414236985745784	0.346888622458346	0.470355554107206	0.321324301118846
SC5DL	0.26973790234954	0.190790805723465	0.352038582885179	0.361465146982308	0.267227348042424	0.380502050861839
SQLE	0.668046542836655	0.79160976536641	0.739848091684288	0.710392261486734	0.934814267283871	0.286765205085238
SREBF2	0.654511691517843	0.654777327410135	0.728955621544432	0.509002010745568	0.643219412871567	0.21325735241817
