# Supplementary material for: Mitochondrial lipidomes are tissue specific – low cholesterol contents relate to UCP1 activity
Source: Life Sci Alliance. 2024 Jun 6;7(8):e202402828. doi: 10.26508/lsa.202402828 (PMC11157264; doi:10.26508/lsa.202402828)
Supplement: Supplementary file 6 [file LSA-2024-02828_SdataF4.zip › LSA-2024-02828_SdataF4.ods]

## Sheet: Figure4
4b
	Control		100% GPL		80% GPL, 20% FC		60% GPL, 40% FC		40% GPL, 60% FC
Time	Mean	SEM	Mean	SEM	Mean	SEM	Mean	SEM	Mean	SEM
1.30159111333333	72.4700075368251	9.52291126111593	71.6111795371406	8.03152582378561	66.5720722752809	9.79203823779474	56.8991263455406	6.32702094457961	47.1673414241106	9.35538123262696
7.16597653833333	68.462392289758	3.14324483622044	64.2529859629528	4.5742540991818	61.1887025100988	3.05064887787	65.1932532255019	4.97987935738961	59.2751827468761	6.7599158064588
13.1723367483333	50.6790244083796	4.72106295269253	40.753768658786	3.09923718876644	41.5563969286692	3.72487053731282	38.8638651658526	3.34518966539759	46.1674756848864	4.79816479081783
19.009387275	45.6935358262895	5.72171744828568	45.6935358262895	2.60591132296472	45.6935358262895	3.23664343557881	45.6935358262895	3.51429126886968	45.6935358262895	2.81333807604304
24.9806454783333	151.948018109504	11.832119343404	170.345650036039	9.5785047364268	147.888104205265	21.3844874996446	96.1645323303269	23.3732497081161	57.0820897604691	7.2908329379305
30.846197635	147.510069621037	12.1291367118228	161.12361279888	8.902796254137	136.814084341045	19.326325453333	85.2612405991592	21.2758729790859	55.2366623147505	7.59197521368853
36.7254339083333	133.593777931415	13.086891650932	142.954326284949	8.95772740138536	116.979423152603	18.0194063142674	69.5806767782234	19.9993374894017	50.7135464922101	7.01283298449932
42.7147931466667	83.1686942610745	7.18796682072757	57.8254850434782	7.91437026884077	57.0033329502577	13.4079364273598	30.0754990421805	15.57296264203	33.3611512079918	6.44563343522806
48.6046133583333	81.9036871995014	8.11373823510366	58.2866221635478	8.20082433259166	54.6854188532776	12.3525793816868	29.2332817608587	14.7164302990084	30.647368139052	5.14193871220503
54.5692943166667	19.4861265832686	4.10225272815885	-10.2622249623422	2.85843417666584	-4.77459091715857	3.63856922392342	-8.47700209874863	3.92953888324027	22.8842755561741	3.26417729597658
60.43494648	17.2959570993501	5.07151730004342	-13.256461981205	2.01969400648775	-9.43824716289388	3.22394995376994	-10.8545279553573	3.59095518958452	20.1458382938965	3.4358279962521
66.3130326866667	-0.376995779399698	4.25254620394176	-26.9100372805642	2.28065206375353	-23.916494234547	3.16590843337416	-25.9712426002852	4.23104766675632	5.74011477953442	3.31555705859369
4c
	Control		100% GPL		80% GPL, 20% FC		60% GPL, 40% FC		40% GPL, 60% FC
Time	Mean	SEM	Mean	SEM	Mean	SEM	Mean	SEM	Mean	SEM
1.30159111333333	15.79125	3.30213104216699	12.92875	2.47078067477814	25.4907142857143	6.74637833243849	9.58166666666667	7.12451222068683	12.672	2.73528865021591
7.16597653833333	33.285	6.61404134074946	20.96625	7.28971505175026	31.14	3.2205264934199	24.565	7.5927072913649	20.762	3.91439219065007
13.1723367483333	29.95875	5.14448575713425	18.46875	5.39187914499998	30.8528571428571	5.59888297617013	25.4561111111111	8.51423803888029	20.081	3.97461026740708
19.009387275	26.345	4.8769109807629	26.345	8.6308072452904	26.345	3.29364831023635	26.345	7.45872875012232	26.345	5.8913387367483
24.9806454783333	164.09375	14.9698736679349	224.29375	12.5085220949559	162.199285714286	20.4577644145936	180.807222222222	28.090424228433	91.051	13.3149941419439
30.846197635	145.16875	13.7947966947039	206.07625	11.4893108319366	149.892142857143	17.3785653819043	153.552777777778	23.0081814219568	72.706	9.02480997645442
36.7254339083333	129.5925	13.4179358575964	182.3875	10.8288013677646	134.528571428571	15.8458939260968	133.628333333333	21.3674601458952	61.166	8.71843293768375
42.7147931466667	99.20625	9.99166204848181	119.745	5.06855094729813	99.3964285714286	15.9508741179156	107.479444444444	16.0206616688775	43.283	5.58715340958365
48.6046133583333	93.3575	9.18266801993221	115.705	5.04761592858451	92.455	15.8848365549771	100.927222222222	14.9119618278601	38.201	4.34047566517772
54.5692943166667	27.3875	4.44472028285888	25.60875	5.68013675640196	26.1485714285714	3.27789138006876	22.8883333333333	2.96224066427534	25.02	5.2935674171583
60.43494648	29.1325	6.15836357844239	21.86875	4.64025899831341	28.4507142857143	2.6537211588656	21.0372222222222	3.4670789017718	21.54	3.41899536901315
66.3130326866667	26.76875	3.89777383235794	23.93	4.05629534423257	29.7514285714286	3.00848629644849	21.4461111111111	3.3626476744845	24.482	3.36347928325549
4d
	Control		100% GPL		80% GPL, 20% FC		60% GPL, 40% FC		40% GPL, 60% FC
Time	Mean	SEM	Mean	SEM	Mean	SEM	Mean	SEM	Mean	SEM
1.30159111333333	28.4703552107783	15.1739311706369	30.2756213392589	6.24031008960607	39.420285125065	7.07684040157317	52.9203538926528	3.9462080464123	36.418017165625	2.27774913117826
7.16597653833333	20.5916213157766	12.6269880300127	47.9496026684411	4.14871604386515	47.5750845045941	2.96005322974395	52.1300354704093	10.8505853515297	47.1827113499961	3.80373856255674
13.1723367483333	13.5557799215194	9.5443534074319	53.1481681850005	6.11253958969317	42.3250445876548	3.46031696445134	31.8698519478108	10.8157869924609	57.2869856379156	15.9473152089089
19.009387275	42.5193149061777	25.901320629384	42.5193149061777	3.61223955292834	42.5193149061777	3.10375961400105	42.5193149061777	10.1917667960697	42.5193149061777	3.62276953944216
24.9806454783333	193.272379713999	13.8787398934563	203.156057995883	7.94635208495856	230.579370979679	13.1380880084801	218.866913697788	27.2927482480479	213.562703632437	18.9400052470743
30.846197635	161.949768285045	8.47701526396423	169.117351497779	6.303045368683	202.399265597679	11.2184446130967	192.384206322158	12.9490022688031	183.396227789296	21.7673512376534
36.7254339083333	135.113265102712	9.84012848820264	136.636960930404	6.58298074132012	170.659888322962	11.0815815094286	162.220509424662	10.4501840732082	156.935260059382	21.4628513006129
42.7147931466667	108.050639757008	2.62521059028403	115.956711391665	7.04009926718567	141.825840717736	11.3072547066456	129.773867182494	6.18084544417329	125.340734079329	12.4927522510008
48.6046133583333	100.120445827202	2.90452312759002	110.823055488011	5.38671000696661	134.39789507418	10.5647979236669	122.567979704543	3.82043844570226	119.5239958016	11.57204263264
54.5692943166667	41.0982612472495	16.3541559526081	43.1863806106553	5.92473808669557	49.325653515357	2.98864804376224	39.6769364419965	4.95599730134697	57.7690440233237	4.83275964822713
60.43494648	31.2727380937587	18.2524199060349	37.8114506793962	5.03279866839539	43.2248380461018	4.20603627535975	52.0639398596826	20.0229216028126	53.8999733090596	7.31113231857986
66.3130326866667	42.0697936199409	12.1873594338523	39.7571572680258	5.58698715652798	43.9493267447699	5.61447288034198	35.1272744351559	11.8052422319939	55.3740745300828	6.22876141307606
4e	Control		100% GPL		80% GPL, 20% FC		60% GPL, 40% FC		40% GPL, 60% FC
	Mean	SD	Mean	SD	Mean	SD	Mean	SD	Mean	SD
WT	40.0969228209066	0.894495071487168	75.7211525923917	0.326073184658015	51.957927161791	1.63901277618253	30.7491662876595	0.595537550855149	9.53216672964386	1.91893441071654
WT+UCP1 KO	15.1964146825397	4.1356907864648	47.411875	2.85671139599365	21.3522321428571	4.90833121397918	12.174375	4.63312076517453	3.17337499999999	3.59351666199003
UCP1 KO	2.6028325287717	3.6809610627748	0	0	3.59121797156911	5.07874916083103	6.97002867550025	5.09533190012623	5.42333781327416	4.11305508056984
4f
	Control		100% GPL		80% GPL, 20% FC		60% GPL, 40% FC		40% GPL, 60% FC
	Mean	SD	Mean	SD	Mean	SD	Mean	SD	Mean	SD
PC O	0.126677254178936	0.00569951703653307	0.0146078402861889	0.000117945087229901	0.024258046039512	0.00157119662976411	0.0246813647227471	0.00198725361455785	0.0498503700928505	0.00277706979117511
PC	32.8904544992463	0.985540856531092	85.7342182599377	0.459593323342642	71.0321058487904	0.252686624103565	58.5621836392003	0.98574826783507	36.6743007312458	0.514519118338579
PE O	4.2276456518073	0.128451412549716	0.68717435559148	0.0160387435240243	1.07429235312485	0.0206718000542889	0.947881409515201	0.0101097737051782	2.17892544069728	0.0183618953667932
PE	35.6424514551075	0.755774086037923	6.12373273544606	0.0441308202142007	10.0861710321283	0.136149043393056	8.29982598468289	0.0517142092304535	20.3931616093526	0.199178193178079
PG	0.708732356688716	0.0108276760221929	0.136356078075388	0.00233879304106385	0.264757358735559	0.00938125718206644	0.185292972668422	0.00434054367368579	0.508537700371362	0.0149628621948134
PI	5.33632061480092	1.4582851374451	0.910189901271675	0.0683117968413298	1.67188223555665	0.168119668113751	1.24151158490167	0.0585703180780626	2.6897582238811	0.25895898408161
LPC	0.476687993504716	0.00968105111954206	0.242400302908367	0.00410272542831509	0.240338049141926	0.00598321029515227	0.200334423469336	0.00270578212472291	0.206045622907857	0.00196657457036857
LPE	0.544760547493043	0.00532258913583874	0.0367491403840918	0.000892337588490953	0.0741305932060177	0.0010128823616084	0.050288872177614	0.000608875741093338	0.137630496896344	0.00143816582106225
CL	5.7755757760409	0.152347092226536	1.75956277024262	0.0297822015208939	2.17622892456624	0.102733325442141	1.83639362055469	0.0947974582270938	4.48140759768309	0.145521492007595
FC	13.303724833123	0.866918243640073	4.24939683604243	0.368413866787042	13.1416828651524	0.520895063562752	28.4600994635805	1.01739868207118	32.2158943267336	0.975616806480853
4g
	Control		100% GPL		80% GPL, 20% FC		60% GPL, 40% FC		40% GPL, 60% FC
	Mean	SD	Mean	SD	Mean	SD	Mean	SD	Mean	SD
PC/FC	2.47878900780107	0.16959617904257	20.2852722153211	1.90034569519439	5.41112276139383	0.227978041278674	2.06031621561564	0.110166812227314	1.13938021490974	0.0493548335244546
GPL/FC	6.46494906278848	0.482455455534458	22.6283858769674	2.08703694112202	6.60085666154725	0.294302399834459	2.51000600974979	0.127723908503479	2.09150958377049	0.0926186741190451
4g
	100% GPL	80% GPL, 20% FC	60% GPL, 40% FC	40% GPL, 60% FC
OCR	75.72	51.96	30.75	9.53
FC	0	20	40	60
4h
	100% GPL	80% GPL, 20% FC	60% GPL, 40% FC	40% GPL, 60% FC
OCR	75.72	51.96	30.75	9.53
GPL	100	80	60	40
4i
	Control	100% GPL	80% GPL, 20% FC	60% GPL, 40% FC	40% GPL, 60% FC
OCR	40.0969228209066	75.72	51.96	30.75	9.53
FC	13.303724833123	4.24939683604243	13.1416828651524	28.4600994635805	32.2158943267336
4j
	Control	100% GPL	80% GPL, 20% FC	60% GPL, 40% FC	40% GPL, 60% FC
OCR	40.0969228209066	75.72	51.96	30.75	9.53
GPL	85.7293061488683	95.6449913841436	86.6441644412894	71.3483938718929	67.3196177931282
