# Supplementary material for: Mitochondrial lipidomes are tissue specific – low cholesterol contents relate to UCP1 activity
Source: Life Sci Alliance. 2024 Jun 6;7(8):e202402828. doi: 10.26508/lsa.202402828 (PMC11157264; doi:10.26508/lsa.202402828)
Supplement: Supplementary file 7 [file LSA-2024-02828_SdataF5.zip › LSA-2024-02828_SdataF5.ods]

## Sheet: Figure5
5a
WT	Mean	SD
eWAT	0.628746793159472	0.561867945691018
iWAT	0.90856178577126	0.578264961325149
BAT	0.750600417609308	0.435240165144818
5c
WT	Mean	SD
OE Control	1.10381430365467	0.63018169724163
OE STARD3	715.562433959581	12.8459750688254
5d
WT	OE Control		OE STARD3
Time	Mean	SD	Mean	SD
0.782611428333333	194.12536352466	65.8842418584626	177.640984456509	27.4224182891683
7.213112565	178.428855404393	59.9070225402751	166.827248443198	26.4042750081951
13.60819501	174.381631061599	58.3555111078108	163.38738764392	25.0373648275324
20.03972954	168.307848061863	57.9581069759033	159.394561459961	25.2743926175681
26.55403547	117.808567758095	37.4683386638608	114.811153567474	15.7975752623827
32.9866700616667	112.470563793658	31.7332682205421	113.095213095784	15.2436952020187
39.4318916516667	112.150378212004	32.5696989853956	112.882999702445	16.0205791740112
45.851425495	111.316026947104	32.3581989975	111.316026947104	16.5795541340225
52.4236691316667	257.476101725062	110.750530153456	168.657498264232	23.9258354108162
58.8472365383334	299.638047132674	130.25063211156	187.579725750516	30.3885823228996
65.2953386833333	304.95220434368	129.791498249988	191.638826432694	33.207779178562
71.71687264	304.488453626436	124.915643712769	195.641586392901	34.8985036152166
78.3322229016667	491.744688060378	96.96140709641	352.333997724571	49.902689635228
84.7569401583333	469.414391950294	74.068297782323	361.248422150683	48.6262206974447
91.1806575733333	454.766625795395	65.2821020915372	353.919688759334	44.6939933574614
97.7410385283333	252.556743675507	160.216349393255	135.054699738734	76.7982594063898
104.19830427	87.714058811825	34.0505591322121	77.2587086656584	11.3974367239573
110.652306751667	73.8631327094927	18.0048958289539	72.5851863938477	10.1663057251829
117.095911076667	70.2176674101399	16.4922966658763	71.1686163677527	10.8729685376937
5e
WT	Mean	SD
OE Control	180.322674759859	22.9015155365541
OE STARD3	74.5633822629818	11.9437052187519
5f
WT	Mean	SD
OE Control	25.5211795966287	1.1915081842763
OE STARD3	31.123360501448	1.2020562075643
5g
WT	Mean	SD
OE Control	2.79343268954294	0.174918553219946
OE STARD3	2.02874131981354	0.11920358156996
5h
WT	Mean	SD
siControl	1.00074394322995	0.0476812057036659
siSTARD3	0.30367021825384	0.0257356449466066
5i
WT	siControl		siSTARD3
Time	Mean	SD	Mean	SD
0.8	207.685192936347	19.2127521832303	218.021202082498	22.1184924641466
7.45	193.604998969393	16.4602577395849	199.844042669682	19.264449373712
14.0666666666667	190.61257043863	15.3352461186965	194.542842140436	18.2600799636241
20.6833333333333	189.164414016756	14.955897861236	191.952980449064	17.1754982534857
27.55	151.707181559005	15.113586885417	159.901188909422	20.3025078237928
34.1833333333333	130.504099570596	10.1852564175277	136.856789518986	14.4899524881015
40.7833333333333	123.703500797431	8.82576974577303	124.921517600852	10.4765600184327
47.4166666666667	120.393073489774	8.3134578868599	120.393073489774	9.66445426501702
54.2833333333333	220.521961756947	16.5298909956301	312.161355893921	51.100453479012
60.9	233.248814205716	19.0235492888044	365.572851638243	54.9227057230145
67.5333333333333	229.000510749075	17.3150490658552	372.044919512804	53.3053734386289
74.1666666666667	223.922251592442	15.8213973274	365.659177159831	52.2614005081576
81.05	522.367185175479	53.1394388231711	595.602876460809	32.6041814743828
87.6666666666667	533.248839696268	26.7641945846911	472.726157295885	54.8911369886577
94.3	515.639733776393	19.1885875713554	416.718153157058	54.9892293332386
101.166666666667	179.318156208339	63.7808211829613	193.618703765196	89.5404511812404
107.8	95.4333770254359	6.57606832454193	102.039224148049	12.4732997092968
114.433333333333	91.5305482148296	5.18686606182582	93.7137749601091	7.53569906955758
121.05	87.5553160086	4.75804569398423	88.2770613116296	7.05742969729734
5j
WT	Mean	SD
siControl	106.280311086271	5.59942039955165
siSTARD3	233.466502561426	27.9635458672074
5k
WT	Mean	SD
siControl	16.1672223603646	0.371336288158907
siSTARD3	13.0574497656248	0.216302932205282
5l
WT	Mean	SD
siControl	2.48021528803452	0.0698372495178131
siSTARD3	3.03095307314576	0.0483479097270631
5m
UCP1 KO	Mean	SD
siControl	1.03067327716547	0.30464887910853
siSTARD3	0.51995243427197	0.0670354098474785
5n
UCP1 KO	siControl		siSTARD3
Time	Mean	SD	Mean	SD
0.78261143	249.625408353423	58.0440248823016	253.298256588869	20.0503942541089
7.24654781166667	232.368923878124	55.064450356444	235.511593835599	16.0951821263492
13.70435051	228.475958025867	53.8303799831707	232.532518291373	14.9646452002616
20.1447188783333	225.308920012003	53.5562979625445	230.661213619774	13.5251781189513
26.6819427866667	161.77455280574	42.6577459634887	154.640629388594	17.0729514521023
33.1286948533333	136.185484848276	38.7620895643047	132.319439366089	11.0990518540747
39.5535623333333	133.653499167679	33.957504712301	133.157191684558	11.3824762992181
45.97181277	132.49256972142	31.17769177169	132.49256972142	12.093994622827
52.5095700416667	141.656380663213	30.1575759238234	155.925915786416	15.9952471671886
58.9574888416667	144.099553119413	29.2323324857742	160.279374427036	18.8662096001579
65.3979905516667	144.664357811418	27.0993837543233	162.842501619669	20.3883534369255
71.82707494	140.106355121056	26.0108122608514	158.807744309758	21.655792115535
78.38059978	395.335760573741	120.459021956875	429.679264205738	80.6501048126879
84.8375024266667	401.410028133273	80.4526330638446	472.408615927647	64.7613194226341
91.2766304933333	403.816016086587	65.8816463892186	501.452465347719	60.5126843923692
97.844530995	123.10691011968	50.9951754360416	269.412850515686	108.697243283011
104.345519498333	85.2040480231322	17.4866266816038	111.29583608635	39.8813688532105
110.771753723333	77.9942344361434	12.2566180314399	87.8465326579061	19.1123924433948
117.215088208333	74.3322504711159	11.5197188117652	79.1996198000824	11.0503416378509
5o
UCP1 KO	Mean	SD
siControl	10.139091957355	2.13032901362932
siSTARD3	26.9713143142996	2.88835708953263
5q
WT	Mean	SD
Control	22.971	2.60149721848356
HFD	22.213	1.87328617971497
5r
WT		Pyr, Mal	G3P	GDP
Control	Mean	194.66535	218.6216625	78.4937125
	SD	48.7000560153974	57.0485555328075	19.7699658615529
HFD	Mean	387.8752875	400.7582125	120.333925
	SD	82.1171315976055	85.886293463217	28.4272732697593
5s
WT	Mean	SD
Control	140.12795	38.3798016832514
HFD	280.4242875	94.258406871785
5t
WT		Control	HFD
PC	Mean	118.322009473333	121.366932429667
	SD	6.86154288920178	3.00673394192882
PC O	Mean	1.16558492166667	1.5569147
	SD	0.119988823589183	0.24716671766163
PE	Mean	106.882347811667	131.516687624
	SD	3.80126496471172	14.0158826358077
PE P	Mean	11.510782095	10.136448172
	SD	1.3335930527842	0.830904420749615
PG	Mean	1.25754781666667	1.569583284
	SD	0.0721192664320024	0.189428852802744
PI	Mean	20.7462047666667	18.972990779
	SD	1.30599088505666	2.07207506211092
PS	Mean	1.97974582888889	1.17284895866667
	SD	0.640970608756611	0.113640234749797
5u
WT		Control	HFD
PC/FC	Mean	7.32278344413991	8.79100167296719
	SD	0.178009664721198	0.903529489558197
GPL/FC	Mean	16.0130653888291	19.7597888825142
	SD	0.476817082608046	1.93396361258935
