# Supplementary material for: Mitochondrial lipidomes are tissue specific – low cholesterol contents relate to UCP1 activity
Source: Life Sci Alliance. 2024 Jun 6;7(8):e202402828. doi: 10.26508/lsa.202402828 (PMC11157264; doi:10.26508/lsa.202402828)
Supplement: Supplementary file 9 [file LSA-2024-02828_Supplemental_Data_1.xlsx]

## Sheet: Figure 2a, 2d
Sample	BAT	BAT	BAT	BAT	BAT	BAT	BAT	Liver	Liver	Liver	Liver
Replicate	1	2	3	4	5	6	7	1	2	3	4
Housing Temperature	23°C	23°C	23°C	23°C	23°C	23°C	23°C	23°C	23°C	23°C	23°C
Unit	nmol/mg	nmol/mg	nmol/mg	nmol/mg	nmol/mg	nmol/mg	nmol/mg	nmol/mg	nmol/mg	nmol/mg	nmol/mg
CE 14:0	0	0	0	0	0	0	0	0	0	0	0
CE 16:0	0	0	0	0	0	0	0	0.374402	0.341536	0.273689	0.109842
CE 16:1	0	0	0	0	0	0	0	0.21409	0.222423	0.179381	0.0909551
CE 18:1	0	0	0	0	0.00725866	0	0	1.0018	0.764078	0.709086	0.301279
CE 18:2	0	0	0	0.00976537	0	0	0	0.492371	0.417364	0.423399	0.265406
CE 20:4	0	0	0	0	0	0	0	0.0363349	0.0208163	0.0211636	0.0611984
CE 22:6	0	0	0	0	0	0	0	0.00505116	0	0	0.0110234
Cer 18:1;O2/14:0	0	0.00402912	0.00424327	0	0.00440055	0	0	0	0.000932542	0.0102033	0
Cer 18:1;O2/16:0	0.0282132	0.0465135	0.0286852	0.0768871	0.0364079	0.0397114	0.0278423	0.253584	0.258997	0.138031	0.134305
Cer 18:1;O2/18:0	0.00829122	0.0214175	0.0110638	0.0278204	0.0176753	0.0137942	0.00973368	0.0590899	0.0459594	0.015885	0.0369478
Cer 18:1;O2/18:1	0	0.0064824	0.00528432	0.00549961	0.00281343	0.00211295	0.00466862	0	0.00236247	0	0
Cer 18:1;O2/20:0	0.0205546	0.0491531	0.0202458	0.0616408	0.0267641	0.0233219	0.0253689	0.0623911	0.0532954	0.0636756	0.0394048
Cer 18:1;O2/22:0	0.0774835	0.174279	0.106713	0.340263	0.145192	0.128019	0.148009	0.409901	0.412085	0.749066	0.316612
Cer 18:1;O2/22:1	0.0121248	0.0249679	0.013823	0.0251828	0.0148644	0.0148588	0.0160664	0.0430086	0.0442515	0.0720211	0.0252714
Cer 18:1;O2/23:0	0.084082	0.133228	0.0885456	0.260882	0.153293	0.131483	0.133607	0.430043	0.41524	0.432367	0.243792
Cer 18:1;O2/24:0	0.0703771	0.119015	0.0861624	0.316047	0.14481	0.129951	0.146597	0.697097	0.682282	1.02333	0.478068
Cer 18:1;O2/24:1	0.0432835	0.090314	0.0603929	0.198177	0.0681904	0.0548399	0.072209	1.05237	0.972099	1.037	0.675815
Cer 18:1;O2/26:0	0	0	0	0.010601	0	0.00653308	0	0.010535	0.0083172	0.00928092	0
Cer 18:1;O2/26:1	0	0	0	0	0	0	0.00477918	0.0101238	0.00352167	0.00792701	0.00427843
CL 54:4	0	0.0494157	0	0	0	0	0	0.146969	0.151136	0.159017	0
CL 54:5	0	0.0520505	0.0436711	0.0319214	0	0	0	0.329668	0.326012	0.397216	0
CL 56:8	0	0	0	0	0	0	0	0.094685	0.101817	0.124721	0
CL 66:3	0.11687	0.233029	0.193558	0.206181	0.233738	0.297489	0.271677	0	0	0	0.0376987
CL 66:4	0.0593541	0.111344	0.0917736	0.122527	0.155721	0.197097	0.185503	0	0	0	0
CL 68:2	0.406046	1.09071	0.60325	0.607758	0.807268	0.933846	0.840978	0.122137	0.0855344	0.0875653	0.0953726
CL 68:3	0.524993	1.5483	0.88563	1.10454	1.53716	1.8757	1.87739	0.154407	0.115132	0.105427	0.105556
CL 68:4	0.336969	0.998779	0.575324	0.886215	1.29662	1.52398	1.6748	0.0921395	0.0689648	0.0669502	0.0963167
CL 68:5	0.174228	0.398736	0.281689	0.490382	0.599728	0.709628	0.693535	0.0583927	0.051779	0.0607783	0.0872891
CL 68:6	0.0988818	0.191079	0.138436	0.255769	0.395197	0.440996	0.403223	0	0	0	0.0562592
CL 70:4	0.343575	1.22832	0.628041	1.07548	1.76647	1.77537	1.85175	0.139866	0.104853	0.0951433	0.12456
CL 70:5	0.579891	1.69921	0.979638	1.87594	3.15644	3.61536	3.70216	0.169987	0.137964	0.121417	0.18144
CL 70:6	0.598712	1.59463	0.938935	1.96985	3.50606	3.81264	3.88488	0.176717	0.172208	0.128815	0.255651
CL 70:7	0.347747	0.84175	0.539396	1.22681	1.95997	2.11377	2.00638	0.186052	0.196859	0.133794	0.338767
CL 70:8	0.0798816	0.143494	0.0999677	0.184891	0.2762	0.294675	0.281901	0.0503604	0.044793	0	0.0586364
CL 72:10	0.0994979	0.174047	0.138707	0.277847	0.55262	0.529552	0.467587	0.0432063	0.0484711	0	0.0927601
CL 72:4	0.0482965	0.195939	0.085508	0.214103	0.316136	0.381697	0.442981	0	0	0	0.0310189
CL 72:5	0.179853	0.61927	0.323334	0.785799	1.06246	1.35405	1.44046	0.112539	0.0988671	0.0565393	0.16062
CL 72:6	0.589437	1.38394	0.879978	2.47154	4.16267	5.25394	5.34865	0.495144	0.420611	0.24954	0.827759
CL 72:7	1.06275	2.66831	1.43629	4.59182	10.9174	11.4745	11.6815	1.16273	0.94436	0.732433	2.28901
CL 72:8	1.13485	2.37417	1.31697	4.56048	11.7372	13.5163	13.8476	1.74651	1.33985	1.03855	4.36553
CL 72:9	0.256103	0.509911	0.321067	0.870302	1.96779	2.10703	2.19822	0.0824033	0.0796363	0.0559545	0.192175
CL 74:10	0.406143	0.620189	0.488872	1.22135	3.18086	3.46094	3.35476	0.361439	0.301249	0.187839	0.881691
CL 74:11	0.37132	0.574727	0.378297	1.05553	3.61054	3.5416	3.48915	0.491344	0.390554	0.290198	1.40545
CL 74:12	0.0363786	0.0491999	0	0.124373	0.3391	0.362909	0.363322	0	0	0	0.0407391
CL 74:7	0.0370688	0.113865	0.0576841	0.262185	0.432659	0.614487	0.656413	0.112419	0.0773374	0.0856101	0.25308
CL 74:8	0.104815	0.26404	0.149194	0.477712	0.764031	1.02877	1.04108	0.197742	0.14565	0.13015	0.575402
CL 74:9	0.21792	0.527881	0.305448	0.792509	2.03761	1.85608	1.80331	0.209381	0.190223	0.10823	0.488608
CL 76:4	0.126489	0.174902	0.155267	0.235607	0.25955	0.55282	0.511049	0.111812	0.08846	0.0778948	0.135386
CL 76:5	0.109353	0.24969	0.144435	0.411427	0.642538	1.24797	1.35138	0.160705	0.149486	0.152267	0.224309
CL 78:5	0.0917382	0.158684	0.0950252	0.19307	0.296274	0.464801	0.47373	0.083614	0.0760226	0.048327	0.116343
CL 78:6	0	0.0872871	0.0526287	0.181486	0.471763	1.02205	0.938287	0.060431	0.0485943	0	0.126298
CL 78:7	0	0.113635	0.0438563	0.306264	0.798766	2.01951	1.90901	0.133872	0.106057	0.0938891	0.264424
CL 78:8	0	0.0785584	0	0.324024	0.864099	2.1024	2.07359	0.118515	0.0910557	0.0754163	0.236086
CL 79:4	0	0.215841	0.0653978	0.373026	0.775008	1.56553	1.61751	0.0879471	0.0655403	0	0.120713
CL 80:7	0	0	0	0.0284891	0	0.17424	0.153002	0.0695927	0.0490425	0	0.121358
CL 80:8	0	0	0	0.0392179	0.175438	0.490301	0.436871	0.0411887	0	0	0.110918
CL 80:9	0	0	0	0.109152	0.54552	1.31591	1.16272	0.104958	0.083657	0.0656095	0.247925
DG 32:0	0.139764	0.119959	0.0716253	0.207408	0.200703	0.0978539	0.12511	0.104953	0.118283	0.103791	0.0959865
DG 32:1	0.0407374	0.0164544	0.0282927	0.0659951	0.108697	0.0590434	0.0289595	0	0.0319813	0.138126	0.0676623
DG 34:1	0.18127	0.236165	0.18856	0.480395	0.545986	0.402795	0.314107	0.0891937	0.628157	1.05844	0.549502
DG 34:2	0.0920621	0.198364	0.14483	0.474765	0.747111	0.582099	0.547491	0.0287888	0.587194	2.38201	0.980707
DG 36:2	0.0523909	0.127834	0.0597443	0.178138	0.581761	0.408396	0.301384	0.0104681	0.221342	0.768632	0.3448
DG 36:3	0.00486244	0.0526244	0.0358675	0.0919522	0.626012	0.43562	0.368306	0.0121994	0.139266	1.44693	0.43753
DG 36:4	0	0.0326542	0	0.0219926	0.261753	0.191685	0.192363	0.00895299	0.107194	1.25484	0.707608
FC	4.34873	9.42663	4.91194	26.8716	4.69842	3.84875	4.98931	30.6287	24.497	24.7816	21.9173
HexCer 18:1;O2/12:0	0.0103309	0.0174496	0.000217499	0.031093	0.0146184	0	0	0	0.00902654	0.0472869	0
HexCer 18:1;O2/16:0	0.00277569	0.0036083	0.00243872	0.00259952	0	0	0.00399195	0.0689795	0.0667079	0.0410588	0.0338965
HexCer 18:1;O2/18:0	0.00522501	0.0142436	0.00909168	0.00756613	0.00462912	0.00732757	0.00748042	0.0096432	0.00723207	0.00347133	0.00926702
HexCer 18:1;O2/18:1	0	0.00232327	0	0.00303962	0	0	0	0	0	0	0
HexCer 18:1;O2/20:0	0.00817128	0.0243966	0.0111025	0.011726	0.00518545	0.00883401	0.00848155	0.0229261	0.0146441	0.0116251	0.0148667
HexCer 18:1;O2/22:0	0.0357948	0.081578	0.0517811	0.0538983	0.0304289	0.038903	0.0519306	0.155268	0.149358	0.141817	0.0978475
HexCer 18:1;O2/22:1	0.00896929	0.0341856	0.0235467	0.0182185	0.01595	0.0146478	0.0225831	0.00606169	0.00851741	0.00817797	0.00386964
HexCer 18:1;O2/23:0	0.0170764	0.0235227	0.0120751	0.0240071	0.0176823	0.0158817	0.0200087	0.0683963	0.0560442	0.0640595	0.0351519
HexCer 18:1;O2/24:0	0.0570499	0.136152	0.0830875	0.0954544	0.0481276	0.0551977	0.0994359	0.13393	0.112181	0.105578	0.0575797
HexCer 18:1;O2/24:1	0.0405388	0.103055	0.0631506	0.0772663	0.0347117	0.0483846	0.0757237	0.101864	0.108024	0.0893665	0.0512727
HexCer 18:1;O2/26:0	0	0.00383204	0	0	0	0	0	0	0	0	0
HexCer 18:1;O2/26:1	0	0	0	0	0	0	0	0	0	0	0
PC 30:0	0.144283	0.135171	0.127699	0.124461	0	0	0.114222	0	0	0	0
PC 30:2	1.02509	1.37011	0.744119	0.506648	0.161958	0	0	0	0	0	0
PC 32:0	1.25534	1.50915	0.940974	1.79345	1.2248	1.14284	1.22242	1.95215	1.53542	1.39775	1.06458
PC 32:1	2.31881	2.89114	2.73992	2.64003	1.35965	1.31205	1.01519	0.620156	0.563674	0.523437	0.685729
PC 32:2	1.01721	1.78426	0.801466	0.866501	0.605148	0.166735	0.288624	0.114147	0	0	0
PC 34:1	12.9785	19.5228	16.3615	21.3675	14.439	13.6233	12.0043	10.8689	8.27687	9.04424	9.67853
PC 34:2	14.2844	33.1303	17.106	42.8143	51.2331	44.5448	57.1018	24.0995	24.0299	25.5489	28.4647
PC 34:3	1.02147	2.05591	1.28924	3.07097	2.88331	2.84226	3.47401	0.810907	0.729845	0.589991	1.10256
PC 34:4	0.791292	2.64844	1.50135	1.68527	1.63793	0.371377	0.699784	0.34297	0.365771	0.255553	0
PC 34:5	0.531062	1.56259	1.00742	1.08841	0.8879	0.223567	0.479438	0.227145	0.23376	0.20797	0
PC 34:6	0.279615	0.792603	0.542246	0.495283	0.495376	0	0.231658	0.308796	0.283902	0.225845	0
PC 36:1	3.69801	6.4612	4.938	6.13332	5.00726	4.87778	4.98683	1.33366	1.11205	0.891758	1.13293
PC 36:2	11.3215	35.5854	14.0659	35.6525	51.3153	47.0119	56.0873	14.1562	13.0006	9.45504	13.0865
PC 36:3	4.76962	10.1102	6.75983	15.7078	18.1032	18.3913	19.9437	3.00191	2.98862	2.53295	3.7864
PC 36:4	2.11312	6.21941	3.01214	11.1723	17.526	18.1751	19.2061	12.642	11.6877	9.56246	19.6855
PC 36:5	0.136607	0.330204	0.178886	0.704776	0.901166	1.00302	1.17378	0.333926	0.403989	0.237648	0.805963
PC 36:6	0	0.210428	0.106279	0.299057	0.362784	0	0.123248	0.0906452	0.0913751	0	0
PC 38:2	0.18663	0.397296	0.218156	0.527562	0.434567	0.407188	0.528989	0.173494	0.195368	0.359789	0.140399
PC 38:3	0.333402	0.829763	0.411532	1.18735	1.45222	1.46469	1.61154	1.44227	1.20628	0.859948	1.43751
PC 38:4	0.891142	2.97883	1.28163	5.05968	9.30798	11.1607	9.77637	13.1518	10.5666	6.00972	13.6336
PC 38:5	0.0552545	0.228514	0.116085	1.40752	1.75428	2.04213	2.16695	1.68444	1.38033	1.02684	3.39325
PC 38:6	0.152904	0.450391	0.21713	2.13208	3.49023	4.13959	4.00092	9.09361	7.78541	6.11467	16.3175
PC 40:4	0	0	0	0.0700914	0	0	0	0	0	0.17351	0.104729
PC 40:5	0.0597517	0	0	0.107105	0	0.164083	0.228995	0.289338	0.202669	0.184971	0.713345
PC 40:6	0	0.106933	0	0.614792	1.14429	1.54183	1.42592	3.8234	2.95003	1.71504	5.77748
PC 40:7	0	0.0614827	0	0.13987	0.173349	0.262523	0.320198	0.459582	0.314242	0.215482	1.66892
PC O-30:3	1.30501	2.85881	1.606	0.370044	0.214805	0.133058	0.114647	0.169624	0.190572	0.216397	0
PC O-30:4	0.66033	1.12218	0.743784	0.282867	0.136717	0	0	0	0	0	0
PC O-32:3	0.982175	2.67371	1.28578	0.322831	0.274042	0.128481	0.138199	0.208026	0.234714	0.204732	0
PC O-32:4	1.60556	4.00274	2.38193	0.632996	0.537007	0.201881	0.371242	0.209099	0.250516	0.236585	0
PC O-32:5	0.965252	2.73144	1.73653	1.01578	0.821509	0.349448	0.580481	0.353776	0.384112	0.372456	0
PC O-32:6	0.13328	0.402204	0.249059	0.301228	0.306555	0.102765	0.152484	0	0.0890286	0.0673033	0
PC O-34:3	0.0878232	0.185882	0	0.220812	0.260978	0.10112	0.254252	0	0	0	0
PC O-34:5	1.02681	4.43881	2.21407	1.12516	1.59139	0.974034	1.12504	0.881566	0.94645	0.810231	0
PC O-34:6	0.660611	2.41094	1.40763	1.05394	1.41592	0.775676	1.12109	0.550939	0.617871	0.580246	0
PC O-36:4	0	0	0	0	0	0	0	0	0	0	0.065212
PC O-36:5	0	0.098044	0	0.22263	0.395145	0.267	0.443739	0	0	0	0.100269
PE 32:1	0.275763	0.408967	0.481698	0.346636	0.147393	0.182165	0.191048	0.0685617	0	0	0
PE 34:1	0.627468	1.05293	1.00941	0.96834	0.562237	0.559901	0.414913	0.509762	0.333124	0.406633	0.265633
PE 34:2	2.52979	7.14155	4.11067	7.14835	8.29899	7.87355	9.74208	2.5732	2.53173	2.99406	2.74126
PE 34:3	0.432357	1.12716	0.690696	1.68986	1.32054	1.16292	1.35667	0.114146	0.1337	0.10334	0.159821
PE 36:2	1.85103	6.87111	3.13113	6.90402	10.9607	10.3768	11.5589	2.76649	2.48344	2.4001	2.54041
PE 36:3	1.79562	5.96071	2.95024	9.42056	11.6928	10.4093	13.779	1.0422	0.950076	0.985553	1.1398
PE 36:4	1.89454	7.8302	4.79731	12.2849	17.6114	19.7439	21.8744	3.77147	3.82457	4.30199	6.33029
PE 36:5	0.160267	0.50586	0.291662	1.26727	1.36797	1.6199	1.60767	0.185359	0.206026	0.198019	0.471124
PE 38:2	0	0.121404	0	0.132715	0.132266	0.180687	0.214511	0	0	0.147762	0
PE 38:4	3.47304	17.7388	8.97232	23.3175	50.7519	53.5942	56.5404	11.4994	10.5117	9.91524	16.043
PE 38:5	1.30518	5.53349	2.77005	12.1848	20.2637	22.9992	26.6695	2.08367	1.73096	1.88931	4.42314
PE 38:6	0.62709	2.15104	1.32054	5.23786	9.79531	12.0955	13.3525	11.5563	10.5359	9.5194	19.3266
PE 38:7	0	0.05626	0	0.406363	0.579823	0.72041	0.72557	0.0990329	0.108843	0.0995912	0.446894
PE 40:6	0.458704	1.76504	0.93367	4.75208	10.9461	13.5034	12.9659	4.17289	3.98168	3.15328	8.17258
PE 40:7	0.206457	0.671021	0.307496	3.14285	6.88128	8.51409	9.09019	1.1376	0.967288	0.92585	3.97046
PE P-16:0/16:0	0.0378343	0.0380954	0.0333815	0.0414485	0.0399718	0.011715	0.0327075	0.00360949	0.00294871	0.00217243	0.00196677
PE P-16:0/16:1	0.0635904	0.0833313	0.075408	0.117896	0.0562057	0.0296766	0.0462719	0.0117728	0.00397291	0.000879772	0.000520849
PE P-16:0/18:0	0.0127493	0.0252194	0.0194744	0.0231427	0.0212475	0.011115	0.0212552	0.00237393	0	0.00235038	0
PE P-16:0/18:1	0.106429	0.19898	0.136876	0.344722	0.173198	0.0788052	0.175001	0.0201683	0.00704723	0.00859978	0.00669511
PE P-16:0/18:2	0.253589	0.64449	0.335611	0.966163	1.18041	0.497957	1.00172	0.0185799	0.0140407	0.0222035	0.021938
PE P-16:0/18:3	0.0448487	0.089748	0.0602215	0.043707	0.0361065	0.0133859	0.0351154	0.00241584	0.00194073	0.00172819	0.00126976
PE P-16:0/20:3	0.0137641	0.0378467	0.0171598	0.0863333	0.0690266	0.0275632	0.053801	0.0151246	0.00587812	0.0086991	0.0169551
PE P-16:0/20:4	0.32434	1.0579	0.565802	3.00547	3.75791	1.97758	3.65685	0.292873	0.206125	0.160526	0.340532
PE P-16:0/20:5	0.031407	0.094739	0.0456436	0.106595	0.136664	0.0767425	0.106352	0.0128288	0.00641378	0.00638469	0.00670389
PE P-16:0/22:3	0.00243552	0.0096517	0.00848625	0.00842752	0.00485843	0.00203891	0.00591036	0.00246512	0.00107685	0.00294185	0.00266955
PE P-16:0/22:4	0.0147811	0.0268608	0.0115476	0.134309	0.0539186	0.0218246	0.0572455	0.0666766	0.0447745	0.0435311	0.0834066
PE P-16:0/22:5	0.0189168	0.0386799	0.0262683	0.165838	0.109783	0.053711	0.134221	0.0322454	0.0261604	0.0274935	0.0596847
PE P-16:0/22:6	0.0743982	0.205186	0.103118	0.906292	1.25893	0.697438	1.34784	0.0754803	0.0653769	0.0757927	0.122486
PE P-18:0/16:0	0.0101073	0.0129254	0.0096335	0.0157681	0.0230137	0.0041527	0.0206224	0.00190802	0.000697932	0.00217085	0.000285709
PE P-18:0/16:1	0.0149797	0.0224396	0.0155308	0.0283781	0.013009	0.00738582	0.0106635	0.00151301	0.000258085	0.00111162	0.000322512
PE P-18:0/18:0	0.00471892	0.0116231	0.00539122	0.00633323	0.00812472	0.00637486	0.007144	0.0012119	0.000856953	0.00128554	0
PE P-18:0/18:1	0.0465585	0.0883621	0.0579177	0.119415	0.0688713	0.0272383	0.0892778	0.0108376	0.00343602	0.00373118	0.00740845
PE P-18:0/18:2	0.106999	0.24764	0.111706	0.388366	0.558414	0.233762	0.394338	0.0174955	0.0183098	0.0175879	0.0219718
PE P-18:0/18:3	0.0253237	0.0312268	0.0176697	0.0179694	0.0165658	0.00634746	0.00996285	0.00198222	0.00119643	0	0.00254604
PE P-18:0/20:3	0.00264973	0.00571327	0.00633188	0.0328798	0.0236741	0.00492073	0.0208227	0.00661443	0.00429857	0.00542796	0.00485959
PE P-18:0/20:4	0.10373	0.293769	0.123617	0.79742	1.00491	0.539579	0.930691	0.181065	0.112187	0.0903383	0.235912
PE P-18:0/20:5	0.0119013	0.0207587	0.0114838	0.0401869	0.0440345	0.0303423	0.0354532	0.00893677	0.00406639	0.00469307	0.00606574
PE P-18:0/22:3	0.00368116	0.00201331	0.00202705	0.00158097	0.00250074	0.000820762	0.000714365	0	0.00110784	0.000957518	0.000695378
PE P-18:0/22:4	0.00846031	0.0129643	0.00453632	0.0551333	0.0201691	0.0106507	0.0304475	0.0302486	0.0178429	0.0229588	0.0348053
PE P-18:0/22:5	0.0101035	0.0101147	0.00407008	0.0539714	0.0254764	0.0144356	0.0394445	0.0150164	0.0151422	0.0113447	0.025587
PE P-18:0/22:6	0.0258975	0.0500734	0.0267128	0.238958	0.340364	0.186569	0.361498	0.0622417	0.0604155	0.0479474	0.107501
PE P-18:1/16:0	0.020193	0.0296812	0.0232812	0.0517105	0.0261721	0.0217989	0.0324972	0.00436563	0.00365818	0.00530772	0.000382271
PE P-18:1/16:1	0.00658349	0.0170015	0.0142865	0.0222691	0.0112687	0.00717299	0.0121474	0.0062108	0.00121473	0.000275141	0.000534676
PE P-18:1/18:0	0.00585551	0.012687	0.00684378	0.0108915	0.0126907	0.00464006	0.00828921	0.00335168	0.003093	0	0.00514116
PE P-18:1/18:1	0.0380387	0.101638	0.058006	0.114954	0.0612156	0.0507083	0.105434	0.00924482	0.00354489	0.0026787	0.00270312
PE P-18:1/18:2	0.0322528	0.111342	0.044392	0.195119	0.196269	0.130802	0.189554	0.00546048	0.00267437	0.0052666	0.00487278
PE P-18:1/18:3	0.00633089	0.015691	0.00963043	0.0107745	0.00983138	0.00728752	0.00864995	0.00221698	0	0	0
PE P-18:1/20:3	0.000220203	0.00124573	0.00120318	0.0134985	0.0107973	0.00401197	0.0111945	0.00430278	0.00407845	0.00194488	0.0056494
PE P-18:1/20:4	0.046974	0.155735	0.0569629	0.529308	0.605562	0.420068	0.683247	0.0463959	0.0261068	0.0296431	0.0765767
PE P-18:1/20:5	0.00472947	0.0114446	0.00654241	0.0202815	0.0283663	0.0164162	0.0291402	0.00358815	0.000528366	0.000436364	0
PE P-18:1/22:3	0.00129791	0.00263363	0.000335538	0.00182918	0.00232801	0	0.00184894	0.00184914	0	0.00141439	0.00226877
PE P-18:1/22:4	0.0120385	0	0	0.0102164	0.0161222	0.00575934	0.0111382	0.00951015	0.00135171	0.00342448	0.00901263
PE P-18:1/22:5	0.0179368	0.00114084	0	0.0117945	0.0193063	0.0110772	0.0308002	0.00586373	0	0.00596669	0.00486327
PE P-18:1/22:6	0.011248	0.0260491	0.00571554	0.14973	0.203239	0.143656	0.236933	0.0112911	0.00870225	0.00773415	0.0347053
PG 30:0	0	0	0.0228866	0	0	0	0	0	0	0	0
PG 30:1	0	0	0	0	0	0	0	0	0	0	0
PG 32:0	0.0773574	0.130086	0.0879076	0.0452223	0.0693793	0.0924989	0.0635101	0	0	0	0
PG 32:1	0.0433892	0.065186	0.059935	0.0402998	0	0.0497036	0.0418167	0	0	0	0
PG 32:2	0	0	0	0	0	0	0	0	0	0	0
PG 34:0	0.035889	0.0872121	0.0376954	0	0.0387637	0.0715687	0.0575078	0	0	0	0
PG 34:1	0.801555	1.77532	0.913683	1.01562	1.29362	1.31593	1.26068	0.404189	0.37756	0.411421	0.445067
PG 34:2	0.182046	0.439688	0.221664	0.48401	0.7043	0.66952	0.83424	0.0837133	0.0902402	0.0829786	0.107476
PG 34:3	0	0.0263546	0	0.0315906	0	0.0299088	0.0291416	0	0	0	0
PG 36:1	0.0335119	0.0845315	0.0359929	0.0593699	0.0573415	0.0488594	0.0511071	0.0194146	0	0.0195342	0
PG 36:2	0.0582581	0.167457	0.0725974	0.213161	0.178755	0.285941	0.34191	0.128165	0.13166	0.134348	0.161237
PG 36:3	0	0.0532027	0.0234623	0.0784344	0.0582919	0.059504	0.0704855	0.0296837	0.019782	0.0252526	0.0424503
PG 36:4	0	0.0393355	0.0208527	0.0840517	0.061634	0.0522228	0.0435088	0.0393136	0.0451302	0.0582948	0.0885869
PG 38:4	0	0	0	0	0	0	0	0	0	0	0.0207655
PI 32:0	0.049888	0.0536824	0.0446882	0.0339134	0.0346882	0.0294014	0.0341564	0.0238562	0	0.0277541	0
PI 34:1	0.118422	0.221691	0.184718	0.308143	0.272418	0.134253	0.069569	0.0754634	0.0189686	0.0526275	0
PI 34:2	0.224022	0.437204	0.273403	0.887274	0.691815	0.429167	0.513697	0.611879	0.679741	1.42095	0.505003
PI 34:3	0.0530521	0.134376	0.0860906	0.0615802	0.0656625	0	0	0	0	0.0458114	0
PI 36:0	0	0	0	0	0	0	0	0	0	0	0
PI 36:1	0.111211	0.260218	0.17947	0.642876	0.430453	0.192789	0.0712056	0	0	0	0
PI 36:2	0.847712	2.5694	1.13967	4.14036	3.69659	2.01873	2.95526	0.955557	1.24576	2.98489	0.667252
PI 36:3	0.305168	0.647371	0.557368	1.7179	1.54873	0.99184	1.1568	0.475944	0.571506	1.15312	0.486489
PI 36:4	0.505847	0.985321	0.572094	2.13252	1.37713	1.56776	1.53357	3.14793	2.49607	3.68022	4.33182
PI 38:2	5.14744e-05	0.0798959	0	0.0109974	0.0234173	0	0.00681531	0.110747	0.0758224	0.179089	0.0500504
PI 38:3	0.476903	0.97314	0.580377	2.23595	1.03946	0.767154	1.18036	1.83985	2.30425	4.04719	1.62552
PI 38:4	4.90444	14.1386	6.62844	32.8696	28.238	29.0176	32.7356	69.9662	61.5183	57.8582	63.5137
PI 38:5	0.360043	0.788189	0.470757	2.52454	1.48335	1.44786	1.36918	1.14688	1.19489	1.56043	1.56443
PI 38:6	0	0.0657102	0	0.184359	0.159018	0.0911214	0.132676	0.171446	0.193118	0.326832	0.194378
PI 40:3	0	0	0	0	0	0	0	0.0403224	0.0479449	0.118066	0
PI 40:4	0.174872	0.293666	0.163241	0.68034	0.248884	0.22927	0.356679	0.325288	0.358328	0.96589	0.314802
PI 40:5	0.070021	0.11738	0.07529	0.323302	0.0996987	0.127289	0.212304	0.246837	0.299442	0.537701	0.31269
PI 40:6	0.0246124	0.0293277	0.0139203	0.139952	0.0969367	0.088134	0.137246	0.319529	0.459094	1.00237	0.389798
PS 32:1	0	0	0	0	0	0	0	0	0	0	0
PS 34:0	0	0	0	0	0	0	0	0	0	0	0
PS 34:1	0	0	0	0	0	0	0	0	0	0	0
PS 34:2	0.0475942	0.12213	0.063613	0.129726	0.0997496	0.069731	0.136631	0	0	0	0
PS 36:1	0	0.0361303	0	0.206618	0	0	0.0035223	0	0	0	0
PS 36:2	0.0473193	0.427807	0.109646	0.583629	0.365351	0.279744	0.495281	0	0	0	0
PS 36:3	0.0653196	0.111834	0.0668105	0.0867187	0.0484465	0.0499648	0.0609494	0	0	0	0
PS 36:4	0	0.0366199	0	0.0422242	0.0376465	0.0499513	0.0363776	0.162916	0.130334	0.179045	0.106498
PS 38:1	0	0	0	0.0603567	0	0	0	0	0	0	0
PS 38:2	0	0	0	0.0301814	0	0	0	0	0	0	0
PS 38:3	0.0500926	0.123333	0.0637858	0.283173	0.153368	0.076362	0.10685	0.133823	0.0983762	0.0833529	0.0886294
PS 38:4	0.0648192	0.172964	0	0.971738	0.199922	0.213872	0.427033	3.86304	2.88771	2.78108	2.09309
PS 38:5	0	0.0599099	0	0.087295	0.0677219	0.051983	0.109886	0.123437	0.07876	0.106154	0.0668487
PS 38:6	0	0	0	0.14765	0.082231	0.0767703	0.153874	0.328919	0.257703	0.359443	0.296572
PS 40:3	0	0	0	0	0	0	0	0	0	0	0
PS 40:4	0	0.0592048	0	0.272146	0.075754	0.120268	0.123411	0.181439	0.138134	0.155194	0.181382
PS 40:5	0.089649	0.18532	0.127753	0.34557	0.125191	0.143441	0.375673	0.251058	0.149765	0.213262	0.232751
PS 40:6	0.0730857	0.278204	0.0186281	1.31299	0.938378	0.705304	1.17053	3.22332	2.81164	2.4843	2.46193
PS 40:7	0.0809605	0.0459011	0.0143939	0.0692357	0.132895	0.0698421	0.189831	0.118624	0.0817007	0.0804378	0.0773196
PS 42:6	0	0	0	0	0	0	0	0	0	0.0460898	0
PS 42:7	0	0	0	0	0	0	0	0	0	0	0
SM 34:1;2	0.229887	0.46159	0.265861	1.19874	0.253861	0.259138	0.254973	0.967508	0.683919	0.452045	0.652224
SM 36:1;2	0.0597367	0.137214	0.0748729	0.39063	0	0	0	0.266491	0.1626	0	0.204889
SM 40:1;2	0.337627	0.650982	0.440254	1.78978	0.393872	0.28357	0.387136	0.933237	0.716596	1.00671	0.718548
SM 40:2;2	0	0	0	0.134513	0	0	0	0.104162	0.0803107	0.141333	0.0679257
SM 41:1;2	0.122932	0.251928	0.151636	0.821749	0.135049	0.147324	0.126702	0.482884	0.382756	0.330649	0.293663
SM 41:2;2	0	0	0	0	0	0	0	0	0	0	0
SM 42:1;2	0.188258	0.303849	0.175893	0.749662	0.145615	0.160349	0.162527	0.664282	0.583195	0.717219	0.509977
SM 42:2;2	0.184439	0.310746	0.177959	0.773029	0.138563	0.155323	0.156156	1.38602	1.10299	1.00238	0.982551
TG 42:1	0.0183329	0.0119323	0.0104003	0	0	0	0	0	0	0	0
TG 42:2	0.00680248	0	0	0.00521106	0	0	0	0	0	0	0
TG 44:1	0.0422002	0.0281457	0.0287726	0.0124118	0	0.00636409	0	0	0	0	0
TG 44:2	0.011362	0.00442048	0.00470102	0.00432678	0	0	0	0	0	0	0
TG 44:3	0	0	0	0	0	0	0	0	0	0	0
TG 46:1	0.240793	0.178514	0.160356	0.160543	0.0665996	0.0940525	0.065206	0	0	0	0
TG 46:2	0.0900822	0.0730352	0.078322	0.0703997	0.0216719	0.0410857	0.0443021	0	0	0	0
TG 46:3	0	0	0	0	0	0	0	0	0	0	0
TG 48:0	1.05704	1.09447	0.659833	1.61607	0.515574	0.700403	0.776925	0.0132594	0.0161788	0.0414178	0.0269456
TG 48:1	1.17234	1.12376	0.920532	1.16514	0.493588	0.659571	0.50011	0.0155068	0.00266451	0.0815765	0.0447256
TG 48:2	0.647703	0.654699	0.56758	0.692891	0.360286	0.482044	0.483297	0.0116894	0	0.0893443	0.0491706
TG 48:3	0.109816	0.0962304	0.103429	0.128443	0.0446421	0.0854184	0.0925685	0	0	0.0094087	0.0104323
TG 49:1	0.0359848	0.015998	0.0283846	0.0166974	0.0140309	0.0129122	0.00291531	0.00370962	0	0	0
TG 49:2	0.0327343	0.027543	0.0268565	0.0136386	0.00811929	0.0227387	0.0081062	0.00410043	0	0.0135299	0
TG 50:1	2.88764	3.24406	2.2905	3.79162	1.67181	2.2443	1.77516	0	0.0579844	0.340458	0.18368
TG 50:2	2.87431	3.69551	2.65887	3.89341	2.02665	2.87368	2.79563	0.0111674	0.0910601	0.947446	0.48141
TG 50:3	0.893894	0.985578	0.923347	1.18515	0.580048	0.887288	0.899898	0.00677329	0.00797843	0.436858	0.296143
TG 50:4	0.125609	0.147054	0.152054	0.224551	0.121988	0.180519	0.221562	0	0	0.0839887	0.0693384
TG 50:5	0	0	0	0.0061224	0	0	0	0	0	0.00479842	0
TG 51:1	0.0534874	0.0528902	0.0391938	0.0535523	0.0227682	0.0343709	0.0298528	0	0	0.00541344	0
TG 51:2	0.0664585	0.0803224	0.0684225	0.0777027	0.0485998	0.0575099	0.0663979	0	0	0.0457417	0.00897562
TG 51:3	0.0348762	0.0383587	0.0389497	0.0339036	0.00943425	0.0331563	0.0303416	0	0	0.0483588	0.0141221
TG 51:4	0.0463031	0.0453765	0.0213846	0.08183	0.0124508	0.0314914	0.0289804	0	0	0.00837578	0
TG 52:2	2.84008	3.67276	2.54978	3.97397	2.3998	3.13349	2.87034	0	0.0787842	1.40394	0.829248
TG 52:3	2.61197	3.14758	2.50615	3.70984	2.36655	3.18651	3.66971	0.0135975	0.106654	3.68851	1.77931
TG 52:4	0.741415	1.01478	0.820648	1.19141	0.855548	1.10649	1.5449	0.0284148	0.0530219	2.0374	1.13319
TG 52:5	0.143474	0.195712	0.155603	0.242831	0.143432	0.225138	0.320023	0	0	0.330404	0.290413
TG 52:6	0	0	0	0	0	0.00689498	0	0	0	0.0278716	0.0495653
TG 53:2	0.0534414	0.0787494	0.0520141	0.070924	0.0324862	0.0528817	0.0575373	0	0	0.0205083	0
TG 53:3	0.0522219	0.0488683	0.0435394	0.0522206	0.0252329	0.0552972	0.0546139	0	0	0.0559654	0.0192973
TG 53:4	0.0236207	0.0201716	0.021849	0.0306052	0.00860323	0.0245284	0.0246773	0	0	0.0278355	0.0093774
TG 54:2	0.751791	1.03903	0.536884	0.998238	0.739073	0.997745	0.848002	0	0	0.152225	0.064918
TG 54:3	1.2178	1.59155	1.05698	1.60952	1.25942	1.65518	1.7641	0	0	0.43851	0.207258
TG 54:4	0.826791	1.11083	0.865107	1.43536	1.12184	1.58238	2.00135	0	0	0.587022	0.475461
TG 54:5	0.356498	0.516268	0.407407	0.686398	0.566504	0.787444	1.21561	0	0	0.561685	0.625678
TG 54:6	0.0724683	0.124853	0.0738431	0.183046	0.148315	0.225329	0.393998	0	0	0.403817	0.605264
TG 54:7	0	0	0	0.00614591	0	0	0.0390192	0	0	0.0820777	0.165956
TG 55:2	0.0298368	0.0103047	0.00783395	0.013011	0	0.0145703	0	0	0	0	0
TG 55:3	0.0241014	0.0229493	0.0104208	0.0142328	0.00850581	0.0291422	0.0250868	0	0	0	0
TG 55:4	0.00448618	0	0.0042751	0	0	0.0106503	0.00904871	0	0	0	0
TG 56:2	0.121262	0.169113	0.082328	0.186788	0.109853	0.156183	0.157495	0	0	0.0201718	0
TG 56:3	0.1514	0.21501	0.11312	0.220613	0.159074	0.203772	0.248277	0	0	0.0807122	0
TG 56:4	0.092336	0.12784	0.0662253	0.15914	0.127185	0.144345	0.218769	0	0	0.0903748	0.0408981
TG 56:5	0.0142522	0.0184004	0	0.0614075	0.0124641	0.0164049	0.0816093	0	0	0.11764	0.12794
TG 56:6	0	0	0	0.00889689	0	0	0.00680132	0	0	0.192968	0.289585
TG 56:7	0.0210755	0.0257691	0.00797862	0	0	0.0378538	0	0	0	0.247612	0.416048

## Sheet: Figure 2b, 2e
Sample	BAT	BAT	BAT	eWAT	eWAT	eWAT
Replicate	1	2	3	1	2	3
Housing Temperature	23°C	23°C	23°C	23°C	23°C	23°C
Unit	nmol/mg	nmol/mg	nmol/mg	nmol/mg	nmol/mg	nmol/mg
CE 16:0	0.0270302	0.036194	0.0288034	0.0561237	0.0892986	0.233839
CE 18:1	0.034042	0.0480445	0.0326659	0.0333768	0.120147	0.148581
CE 18:2	0.0213857	0.0154874	0.0228408	0.0403682	0.159706	0.270981
CE 20:4	0	0	0	0.0166091	0.0179559	0.0302374
Cer d18:1/16:0	0.0218283	0.0321822	0.0252894	0.0553304	0.0660329	0.323314
Cer d18:1/18:0	0.0138057	0.0244039	0.0146153	0.0175965	0.016683	0.0704851
Cer d18:1/18:1	0	0	0	0	0	0
Cer d18:1/20:0	0.0225851	0.0428889	0.032526	0.0333119	0.0353355	0.145331
Cer d18:1/22:0	0.112842	0.172747	0.165254	0.0544828	0.0482831	0.252667
Cer d18:1/22:1	0	0	0	0	0	0
Cer d18:1/23:0	0.0631528	0.0841568	0.0862366	0.0264431	0.0242273	0.129662
Cer d18:1/24:0	0.0630881	0.0831768	0.0855194	0.0280301	0.030329	0.149767
Cer d18:1/24:1	0.0623654	0.0754488	0.0791179	0.0409174	0.0429162	0.216102
FC	10.5075	11.8294	11.6434	27.056	31.556	137.604
HexCer d18:1/16:0	0.00390793	0.00376716	0.00546639	0.0029568	0.00328975	0.0111644
HexCer d18:1/24:1	0.0277597	0.0534351	0.0443028	0.00221011	0.00200084	0.00998255
PC 30:0	0.213738	0.248849	0.195204	0.0484901	0.0669464	0.180624
PC 32:0	1.43483	1.1793	1.20633	0.367524	0.514389	2.37105
PC 32:1	2.77868	2.11403	3.34319	0.17464	0.237593	1.03211
PC 32:2	0.309515	0.232002	0.332866	0.0229598	0.0599633	0.202541
PC 34:1	12.3324	12.2295	15.3363	0.620564	0.990282	4.50372
PC 34:2	23.6774	27.7265	27.6214	3.4583	3.07491	15.5602
PC 34:3	2.23747	2.15222	2.88419	0.146161	0.184404	0.828542
PC 36:1	4.83622	5.60825	5.81559	0.419753	0.915959	3.88148
PC 36:2	19.466	32.121	23.3982	4.73927	3.99893	19.9526
PC 36:3	10.3186	11.3482	14.5254	1.40406	1.29487	6.22023
PC 36:4	7.412	9.45636	11.2062	0.780993	0.613056	3.45387
PC 36:5	0.54519	0.565042	0.751181	0.0440639	0.049698	0.269615
PC 38:2	1.40153	1.31431	0.751132	0.0983631	0.19751	0.655049
PC 38:3	1.27399	1.6623	1.40288	0.315172	0.399652	1.76883
PC 38:4	3.65572	5.63066	6.19609	0.816002	0.709102	3.99489
PC 38:5	1.24058	1.39614	1.82217	0.232222	0.250031	1.45492
PC 38:6	1.98473	2.05844	2.88774	0.182759	0.15302	0.822264
PC 40:4	0.189053	0.1848	0.160106	0.0250753	0.0624739	0.232629
PC 40:5	0.26424	0.384349	0.330291	0.0546612	0.132004	0.677018
PC 40:6	0.681853	0.897436	0.855641	0.131279	0.109277	0.598083
PC O-36:4	0.132406	0.182535	0.159715	0.028881	0.0500566	0.239075
PC O-36:5	0.234821	0.270326	0.315516	0.0408803	0.0542905	0.201007
PE 32:1	0.497615	0.404957	0.705641	0.0368385	0.052381	0.209009
PE 34:1	1.09812	1.23191	1.70704	0.16226	0.192664	0.932105
PE 34:2	5.95986	8.19913	8.50759	1.05796	1.05962	4.91379
PE 34:3	1.64425	1.87055	2.43522	0.183623	0.196739	0.759777
PE 36:2	4.1243	7.21346	5.93984	1.11005	1.04756	4.77742
PE 36:3	4.97199	7.57772	7.87121	0.887019	0.812181	3.65059
PE 36:4	5.53624	9.16688	12.9036	0.409091	0.351197	1.77782
PE 36:5	0.622308	0.846847	1.36125	0.0682016	0.0558876	0.250188
PE 38:2	0.391642	0.486933	0.342537	0.0771238	0.0754709	0.292799
PE 38:4	27.0997	57.9916	65.4151	2.63342	1.71702	9.62724
PE 38:5	14.1191	24.1441	33.5347	1.09461	0.907455	4.46372
PE 38:6	7.80832	10.1138	16.2188	0.877318	0.648844	3.76
PE 40:6	8.13849	11.5808	15.581	0.94576	0.671719	3.86309
PE 40:7	6.33687	7.85715	12.4143	0.987882	0.73589	3.08919
PE P-16:0/16:0	0.103131	0.084607	0.100563	0.0547327	0.0674907	0.121092
PE P-16:0/16:1	0.1839	0.152365	0.243343	0.144615	0.201646	0.475211
PE P-16:0/18:1	0.274163	0.286322	0.421246	0.342737	0.425522	1.08423
PE P-16:0/18:2	1.1801	1.34595	1.57732	0.436331	0.427755	1.33467
PE P-16:0/20:3	0.091775	0.0930746	0.114235	0.0508886	0.0500226	0.0912986
PE P-16:0/20:4	2.74709	3.66602	5.11936	1.5172	1.21054	4.95134
PE P-16:0/20:5	0.145529	0.163612	0.232615	0.0438995	0.0323215	0.0893593
PE P-16:0/22:4	0.0952435	0.104401	0.100252	0.0473305	0.0588497	0.172731
PE P-16:0/22:5	0.161347	0.172846	0.209243	0.118785	0.134212	0.423885
PE P-16:0/22:6	1.00088	0.933022	1.4174	1.08207	0.753845	3.14862
PE P-18:0/18:1	0.118924	0.139411	0.194534	0.0480661	0.0369289	0.114563
PE P-18:0/18:2	0.45779	0.51613	0.553794	0.0713076	0.0791865	0.217314
PE P-18:0/20:4	0.705975	0.818396	1.1191	0.199076	0.16949	0.59529
PE P-18:0/20:5	0.0526125	0.0526257	0.0687509	0.0224397	0.0182402	0.0388926
PE P-18:0/22:4	0.0430568	0.0402486	0.0482902	0.0229875	0.0299908	0.0649875
PE P-18:0/22:5	0.0495265	0.0607775	0.0653211	0.0283082	0.027639	0.0685247
PE P-18:0/22:6	0.263633	0.215924	0.287306	0.135601	0.0921417	0.360186
PE P-18:1/16:0	0.0709972	0.0739864	0.0781508	0.026454	0.0290326	0.0660469
PE P-18:1/18:1	0.120918	0.196805	0.164164	0.0575927	0.0639447	0.225406
PE P-18:1/18:2	0.218308	0.219655	0.290381	0.0753165	0.0799344	0.265356
PE P-18:1/20:4	0.374999	0.57107	0.714273	0.212379	0.156162	0.696949
PE P-18:1/22:6	0.141449	0.158718	0.186539	0.184221	0.10371	0.431096
PG 32:0	0.115151	0.118746	0.108485	0.0207224	0.0330938	0.0574844
PG 32:1	0.0613377	0.0684285	0.0724017	0.0179233	0.0241943	0.0360193
PG 34:1	1.30535	1.74873	1.44131	0.0784044	0.0851834	0.20755
PG 34:2	0.526286	0.644736	0.555411	0.0701953	0.0687083	0.16559
PG 36:1	0.0582162	0.102073	0.0633244	0	0	0.0290695
PG 36:2	0.130472	0.205197	0.140564	0.0378286	0.034289	0.0967798
PG 36:3	0.0416218	0.0645733	0.0459877	0.0379033	0.0338805	0.0566977
PG 36:4	0.0377916	0.0527276	0.0412889	0.0224692	0.0176117	0.0474388
PI 34:1	0.140771	0.134414	0.162902	0.0197785	0.0268391	0.0594595
PI 34:2	0.299262	0.303641	0.359734	0.0530647	0.0503947	0.199967
PI 36:1	0.187163	0.21125	0.256182	0.0216279	0.0395176	0.120315
PI 36:2	1.2403	1.65377	1.62754	0.0829759	0.0924825	0.352967
PI 36:3	0.469673	0.50922	0.729634	0.124113	0.110976	0.463837
PI 36:4	1.03174	1.06663	1.46906	0.62775	0.464255	2.5084
PI 38:3	0.795079	0.836195	0.779925	0.0845777	0.0803402	0.257404
PI 38:4	11.4438	13.7358	15.7899	3.44182	1.97364	10.182
PI 38:5	0.967126	0.983763	1.60625	0.935653	0.539841	2.7018
PI 38:6	0.0587277	0.0646483	0.085837	0.0587838	0.0253035	0.144753
PI 40:4	0.310335	0.255259	0.346416	0.0361089	0.0217412	0.0758301
PI 40:5	0.195356	0.13273	0.201929	0.0342238	0.0336223	0.130881
PI 40:6	0.10826	0.0796697	0.118381	0.0395832	0.0207995	0.0777839
PS 34:1	0	0	0	0	0	0.079374
PS 34:2	0.127118	0.147421	0.192553	0	0.0792173	0.32663
PS 36:1	0.19458	0.267063	0.292895	0.133561	0.132927	0.624564
PS 36:2	0.559418	0.829173	0.945953	1.06914	1.37108	5.77446
PS 36:3	0.07938	0.130081	0.118634	0.0812847	0.157231	0.763625
PS 36:4	0	0	0	0	0.0635357	0.295386
PS 38:3	0.173625	0.197912	0.148053	0.201313	0.220456	1.10708
PS 38:4	0.644217	0.563636	0.971483	2.35611	2.12478	9.21929
PS 38:5	0.123631	0.097905	0.166617	0.260463	0.293004	1.46357
PS 38:6	0.146365	0.109593	0.210478	0.0752055	0.0803994	0.559591
PS 40:4	0	0.252795	0.123092	0.110569	0.156785	0.496357
PS 40:5	0.36423	0.410647	0.744662	0.702515	0.594068	3.59147
PS 40:6	1.86999	1.55189	3.11313	5.46716	3.97394	19.9656
PS 40:7	0.812275	0.726964	0.941228	1.0525	0.978021	3.16846
SM 34:1	0.292571	0.381136	0.345976	2.01447	2.83292	13.0741
SM 36:1	0.112893	0.15833	0.147493	0.55895	0.68338	3.39121
SM 40:1	0.178918	0.303204	0.200698	1.19276	1.21942	5.92012
SM 40:2	0.00680288	0.144005	0.00853726	0.354415	0.421441	1.94832
SM 42:1	0.203603	0.178861	0.212435	0.433832	0.468744	2.26114
SM 42:2	0.126112	0.142942	0.14149	0.695051	0.728485	3.86638

## Sheet: Figure 2c, 2f
Sample	BAT	BAT	BAT	Muscle	Muscle	Muscle
Replicate	1	2	3	1	2	3
Housing Temperature	23°C	23°C	23°C	23°C	23°C	23°C
Unit	nmol/mg	nmol/mg	nmol/mg	nmol/mg	nmol/mg	nmol/mg
CE 16:0	0.0270302	0.036194	0.0288034	0	0	0.0759947
CE 18:1	0.034042	0.0480445	0.0326659	0.155631	0.0791592	0.0649231
CE 18:2	0.0213857	0.0154874	0.0228408	0.0927305	0.034052	0
CE 20:4	0	0	0	0	0	0
Cer d18:1/16:0	0.0218283	0.0321822	0.0252894	0.124659	0.0362779	0.0490167
Cer d18:1/18:0	0.0138057	0.0244039	0.0146153	0.510864	0.242335	0.301801
Cer d18:1/18:1	0	0	0	0	0	0
Cer d18:1/20:0	0.0225851	0.0428889	0.032526	0.0416926	0.017635	0.0220869
Cer d18:1/22:0	0.112842	0.172747	0.165254	0.110164	0.034804	0.0525302
Cer d18:1/22:1	0	0	0	0	0	0
Cer d18:1/23:0	0.0631528	0.0841568	0.0862366	0.0425307	0.015068	0.0203773
Cer d18:1/24:0	0.0630881	0.0831768	0.0855194	0.0820453	0.0248823	0.0395884
Cer d18:1/24:1	0.0623654	0.0754488	0.0791179	0.155985	0.0461495	0.0665743
FC	10.5075	11.8294	11.6434	18.6019	6.40103	9.57453
HexCer d18:1/16:0	0.00390793	0.00376716	0.00546639	0.00864126	0.00525478	0.00756613
HexCer d18:1/24:1	0.0277597	0.0534351	0.0443028	0.0755753	0.0385528	0.0878619
PC 30:0	0.213738	0.248849	0.195204	0.211727	0.0874991	0.118173
PC 32:0	1.43483	1.1793	1.20633	1.97314	0.753747	0.925505
PC 32:1	2.77868	2.11403	3.34319	1.19215	0.440868	1.015
PC 32:2	0.309515	0.232002	0.332866	0.0909653	0.0384365	0.116623
PC 34:1	12.3324	12.2295	15.3363	4.22658	1.71862	2.75752
PC 34:2	23.6774	27.7265	27.6214	5.85511	2.37336	4.46796
PC 34:3	2.23747	2.15222	2.88419	0.403895	0.165853	0.332755
PC 36:1	4.83622	5.60825	5.81559	0.579809	0.188649	0.405768
PC 36:2	19.466	32.121	23.3982	3.00597	0.775414	1.62739
PC 36:3	10.3186	11.3482	14.5254	1.72438	0.649981	1.31977
PC 36:4	7.412	9.45636	11.2062	13.6539	6.41043	8.35388
PC 36:5	0.54519	0.565042	0.751181	0.562208	0.224481	0.372717
PC 38:2	1.40153	1.31431	0.751132	0.188008	0.0510011	0.106811
PC 38:3	1.27399	1.6623	1.40288	0.330786	0.11852	0.273184
PC 38:4	3.65572	5.63066	6.19609	4.88788	2.0449	3.34097
PC 38:5	1.24058	1.39614	1.82217	4.11959	2.0895	2.99107
PC 38:6	1.98473	2.05844	2.88774	11.3628	6.20101	7.61184
PC 40:4	0.189053	0.1848	0.160106	0.174626	0.0689182	0.123385
PC 40:5	0.26424	0.384349	0.330291	0.366551	0.199801	0.361295
PC 40:6	0.681853	0.897436	0.855641	1.29877	0.792528	1.16345
PC O-36:4	0.132406	0.182535	0.159715	0.247327	0.111127	0.189481
PC O-36:5	0.234821	0.270326	0.315516	0.475181	0.200596	0.279305
PE 32:1	0.497615	0.404957	0.705641	0.0363153	0.0100415	0.029147
PE 34:1	1.09812	1.23191	1.70704	0.195829	0.0585594	0.157358
PE 34:2	5.95986	8.19913	8.50759	0.516446	0.119108	0.269338
PE 34:3	1.64425	1.87055	2.43522	0.0742079	0.012148	0.0359438
PE 36:2	4.1243	7.21346	5.93984	0.756122	0.217872	0.477943
PE 36:3	4.97199	7.57772	7.87121	0.493881	0.0661528	0.23022
PE 36:4	5.53624	9.16688	12.9036	0.828878	0.250749	0.418088
PE 36:5	0.622308	0.846847	1.36125	0.0729616	0.0125963	0.0303736
PE 38:2	0.391642	0.486933	0.342537	0.0662597	0.0310067	0.0403372
PE 38:4	27.0997	57.9916	65.4151	7.52014	2.23773	4.02949
PE 38:5	14.1191	24.1441	33.5347	2.49684	0.761805	1.34365
PE 38:6	7.80832	10.1138	16.2188	5.81773	2.84983	3.01872
PE 40:6	8.13849	11.5808	15.581	13.8023	7.04475	9.53439
PE 40:7	6.33687	7.85715	12.4143	3.10741	1.55577	2.2147
PE P-16:0/16:0	0.103131	0.084607	0.100563	0.0594676	0.0258132	0.0659605
PE P-16:0/16:1	0.1839	0.152365	0.243343	0.0509043	0.0218692	0.0524342
PE P-16:0/18:1	0.274163	0.286322	0.421246	0.208085	0.0805678	0.235528
PE P-16:0/18:2	1.1801	1.34595	1.57732	0.156231	0.0574059	0.141134
PE P-16:0/20:3	0.091775	0.0930746	0.114235	0.0337855	0.0233701	0.0734278
PE P-16:0/20:4	2.74709	3.66602	5.11936	1.42258	0.41586	0.681287
PE P-16:0/20:5	0.145529	0.163612	0.232615	0.0463925	0.030199	0.0470684
PE P-16:0/22:4	0.0952435	0.104401	0.100252	0.425423	0.160254	0.281515
PE P-16:0/22:5	0.161347	0.172846	0.209243	0.830107	0.444075	0.681285
PE P-16:0/22:6	1.00088	0.933022	1.4174	3.91532	1.92365	2.20167
PE P-18:0/18:1	0.118924	0.139411	0.194534	0.203155	0.0769352	0.208973
PE P-18:0/18:2	0.45779	0.51613	0.553794	0.128558	0.0477475	0.0692281
PE P-18:0/20:4	0.705975	0.818396	1.1191	0.693982	0.23379	0.307596
PE P-18:0/20:5	0.0526125	0.0526257	0.0687509	0.0382401	0.0201032	0.0234889
PE P-18:0/22:4	0.0430568	0.0402486	0.0482902	0.149004	0.0590369	0.0827671
PE P-18:0/22:5	0.0495265	0.0607775	0.0653211	0.31181	0.177428	0.215341
PE P-18:0/22:6	0.263633	0.215924	0.287306	1.3949	0.679853	0.754413
PE P-18:1/16:0	0.0709972	0.0739864	0.0781508	0.17428	0.0860834	0.132584
PE P-18:1/18:1	0.120918	0.196805	0.164164	0.257039	0.108692	0.255872
PE P-18:1/18:2	0.218308	0.219655	0.290381	0.0726949	0.0338065	0.0699458
PE P-18:1/20:4	0.374999	0.57107	0.714273	0.401256	0.148572	0.181076
PE P-18:1/22:6	0.141449	0.158718	0.186539	0.718591	0.369428	0.412425
PG 32:0	0.115151	0.118746	0.108485	0.0571009	0.0365638	0.0356636
PG 32:1	0.0613377	0.0684285	0.0724017	0	0	0
PG 34:1	1.30535	1.74873	1.44131	0.627691	0.293093	0.457027
PG 34:2	0.526286	0.644736	0.555411	0.13026	0.0563255	0.112787
PG 36:1	0.0582162	0.102073	0.0633244	0.0547431	0.0193791	0.0340595
PG 36:2	0.130472	0.205197	0.140564	0.136149	0.0619491	0.101814
PG 36:3	0.0416218	0.0645733	0.0459877	0.0355974	0.0232335	0.0285007
PG 36:4	0.0377916	0.0527276	0.0412889	0	0	0.0279036
PI 34:1	0.140771	0.134414	0.162902	0.0899482	0.0393234	0.0943546
PI 34:2	0.299262	0.303641	0.359734	0.0922115	0.0381401	0.0779588
PI 36:1	0.187163	0.21125	0.256182	0.0448472	0.0212132	0.0341108
PI 36:2	1.2403	1.65377	1.62754	0.361152	0.159734	0.287772
PI 36:3	0.469673	0.50922	0.729634	0.133092	0.0365137	0.158537
PI 36:4	1.03174	1.06663	1.46906	0.366524	0.145693	0.414358
PI 38:3	0.795079	0.836195	0.779925	0.474419	0.233868	0.408768
PI 38:4	11.4438	13.7358	15.7899	10.6653	4.71735	6.91004
PI 38:5	0.967126	0.983763	1.60625	0.511778	0.215295	0.404628
PI 38:6	0.0587277	0.0646483	0.085837	0.0992244	0.0695572	0.0812946
PI 40:4	0.310335	0.255259	0.346416	0.192442	0.124044	0.167669
PI 40:5	0.195356	0.13273	0.201929	0.5147	0.250458	0.3737
PI 40:6	0.10826	0.0796697	0.118381	0.669231	0.389772	0.481937
PS 34:1	0	0	0	0.0741824	0.0603248	0.0624241
PS 34:2	0.127118	0.147421	0.192553	0	0	0
PS 36:1	0.19458	0.267063	0.292895	0.618749	0.278465	0.445035
PS 36:2	0.559418	0.829173	0.945953	0.416897	0.133421	0.231793
PS 36:3	0.07938	0.130081	0.118634	0	0	0
PS 36:4	0	0	0	0.0418264	0	0
PS 38:3	0.173625	0.197912	0.148053	0.380614	0.138388	0.18506
PS 38:4	0.644217	0.563636	0.971483	1.36117	0.463131	0.537006
PS 38:5	0.123631	0.097905	0.166617	0.111738	0.0418443	0
PS 38:6	0.146365	0.109593	0.210478	0.244405	0.154685	0.105128
PS 40:4	0	0.252795	0.123092	1.10358	0.392987	0.475413
PS 40:5	0.36423	0.410647	0.744662	2.03142	1.00099	1.35882
PS 40:6	1.86999	1.55189	3.11313	6.82298	3.3403	3.62259
PS 40:7	0.812275	0.726964	0.941228	1.21758	0.722865	0.773153
SM 34:1	0.292571	0.381136	0.345976	0.873312	0.195615	0.31148
SM 36:1	0.112893	0.15833	0.147493	2.49854	0.760511	1.22069
SM 40:1	0.178918	0.303204	0.200698	0.38545	0.0446668	0.136086
SM 40:2	0.00680288	0.144005	0.00853726	0.0577675	0.0331498	0.0200715
SM 42:1	0.203603	0.178861	0.212435	0.236337	0.0433558	0.112028
SM 42:2	0.126112	0.142942	0.14149	0.318421	0.0612424	0.137456
